# Supplementary material for: Data fusion-based traffic prediction and software decision support for recreational suburban roads
Source: PLoS One. 2026 May 5;21(5):e0343224. doi: 10.1371/journal.pone.0343224 (PMC13143125; doi:10.1371/journal.pone.0343224)
Supplement: S1 File — (XLSX) [file pone.0343224.s001.csv]

data eng VEHICLE 3 HOURS SPEED 3 HOURS PAEEIN TARIN ABR(H) DIDE OFOGHI(VV) ABR NAKI(N) JAHATE BAD(DD) SORATE BAD(FF) DAMA(T) NOGHTE SHABNAM(TD) FESHARE SATHE DARYA(p) FESHARE ISTGAH(P0) FESHARE GEOPS ROTUBAT(U) DAMAYE TAR(TWET) ROTOBATE KHAK(EW) FESHARE BOKHARE ESHBAH(EWS) FESHARE QNH
2017.04.05 00:00 1741 58.66666667 2500 10000 0 140 4 -0.4 -5.6 1029 820.2 1569 68 -2.2 4.025535 5.932609 1025.882
2017.04.05 03:00 2067 57 2500 10000 0 120 2 0.2 -10.9 1029.8 820.9 1576 43 -3.2 2.668549 6.197104 1026.721
2017.04.05 06:00 3521 55.66666667 2500 10000 0 0 0 6.4 -5.9 1028.2 821.8 1581 41 1.8 3.933805 9.607262 1027.8
2017.04.05 09:00 3641 54 2500 10000 0 340 5 9.6 -8.400001 1026.3 821.4 1576 27 3 3.243197 11.94574 1027.321
2017.04.05 12:00 3391 53.33333333 2500 10000 0 350 6 10 -5.8 1025.4 820.8 1570 32 3.8 3.949131 12.27074 1026.601
2017.04.05 15:00 2872 48.33333333 2500 10000 0 0 0 4.8 -5.5 1028.3 821.6 1580 47 1 4.071467 8.597534 1027.56
2017.04.05 18:00 3051 54.66666667 2500 10000 0 170 2 3.2 -5 1026.2 821.4 1576 55 0.2 4.228208 7.68282 1027.321
2017.04.05 21:00 1976 57.66666667 2500 10000 0 180 3 5.8 -8.6 1022.5 820.2 1561 35 0.8 3.195304 9.216962 1025.882
2017.04.06 00:00 1227 57 2500 10000 0 110 3 5 -12.7 1020.3 818.3 1542 26 -0.8 2.30104 8.718388 1023.604
2017.04.06 03:00 2582 57.33333333 2500 10000 0 80 5 4.4 -15.6 1022.9 818.5 1547 22 -1.6 1.814315 8.360262 1023.843
2017.04.06 06:00 2911 53.33333333 2500 10000 0 120 6 10 -15.5 1020.2 817.6 1536 15 2 1.828332 12.27074 1022.764
2017.04.06 09:00 3529 56.33333333 2500 10000 0 150 6 13 -11.7 1017 816.8 1525 17 4.2 2.500728 14.96696 1021.805
2017.04.06 12:00 3275 54 2500 10000 0 340 5 13.6 -7 1015 815.2 1508 23 5.4 3.623584 15.56475 1019.886
2017.04.06 15:00 3303 53 2500 10000 0 0 0 7.6 -6.9 1018.3 815.8 1519 35 2.2 3.636039 10.43191 1020.606
2017.04.06 18:00 3275 52.66666667 2500 10000 0 170 4 10.8 -10.6 1014.2 815.2 1507 21 3.2 2.7326 12.94419 1019.886
2017.04.06 21:00 2549 50.33333333 2500 10000 0 170 2 9.2 -9.1 1013.7 815.2 1506 26 2.6 3.063816 11.62835 1019.886
2017.04.07 00:00 2966 52.33333333 2500 10000 0 170 5 10.8 -8.5 1011.9 814.5 1498 25 3.6 3.217371 12.94419 1019.046
2017.04.07 03:00 2810 56.33333333 2500 10000 0 150 3 10.2 -8.900001 1014.5 814.5 1502 25 3.2 3.127322 12.43614 1019.046
2017.04.07 06:00 3610 54 2500 10000 0 190 6 16.4 -9 1010.4 814.1 1492 17 6.4 3.102602 18.64077 1018.567
2017.04.07 09:00 3668 54 2000 10000 4 110 2 16.2 -6.5 1010.7 813.8 1490 20 6.8 3.763379 18.4046 1018.207
2017.04.07 12:00 3399 48.66666667 600 10000 7 140 5 14.8 -0.8 1009.5 813.1 1482 34 7.6 5.754309 16.82362 1017.367
2017.04.07 15:00 3095 50 600 10000 2 140 16 10.8 1.4 1011.6 813.5 1489 52 6.4 6.747321 12.94419 1017.847
2017.04.07 18:00 2803 45.66666667 600 10000 7 150 8 12 0.9 1007.9 812.7 1476 46 6.8 6.498899 14.01544 1016.888
2017.04.07 21:00 1738 54.66666667 600 10000 2 140 8 11.4 0 1008.9 813.2 1482 45 6.2 6.096886 13.47044 1017.487
2017.04.08 00:00 1689 56.66666667 600 10000 2 130 5 11.6 -1.6 1009.3 813.2 1483 40 5.8 5.44843 13.65 1017.487
2017.04.08 03:00 2407 56.33333333 2500 10000 0 200 2 8.8 -1.4 1013.1 814.2 1497 49 4.4 5.49786 11.31843 1018.687
2017.04.08 06:00 3373 51.33333333 2500 10000 0 100 4 14.4 -5.2 1011.9 815.2 1504 25 6.2 4.134542 16.39441 1019.886
2017.04.08 09:00 3302 55.66666667 600 10000 1 110 3 17.4 -9.5 1009.8 814.1 1491 15 6.8 2.980567 19.86199 1018.567
2017.04.08 12:00 607 48.66666667 2500 10000 0 170 7 17.8 -8.3 1009.1 813.7 1486 16 7.2 3.258791 20.36977 1018.087
2017.04.08 15:00 879 54.33333333 600 10000 4 110 5 15.8 -9.5 1009.9 812.9 1481 17 6 2.980305 17.94011 1017.128
2017.04.08 18:00 1431 48.66666667 2500 10000 3 140 3 15.2 -7.9 1009 813.7 1486 20 6 3.364129 17.26267 1018.087
2017.04.08 21:00 1020 54.66666667 2000 10000 5 0 0 14 -7.9 1008.3 813.7 1485 21 5.4 3.373353 15.97485 1018.087
2017.04.09 00:00 1180 53 2000 10000 5 120 5 13 -10.4 1009 814 1489 18 4.4 2.766942 14.96696 1018.447
2017.04.09 03:00 1261 47 600 10000 8 200 3 10.8 -8.5 1012.2 815.4 1506 25 3.6 3.212193 12.94419 1020.126
2017.04.09 06:00 2138 48.33333333 600 10000 6 140 2 13.8 -5.7 1012.2 816.2 1512 25 5.8 3.999811 15.76863 1021.085
2017.04.09 09:00 1802 51.33333333 600 10000 7 110 4 12.8 -3.7 1013 816.2 1514 32 5.8 4.651955 14.77224 1021.085
2017.04.09 12:00 1337 51.33333333 600 10000 2 150 4 15.6 -4.4 1011.2 815.2 1502 25 7 4.410525 17.71175 1019.886
2017.04.09 15:00 1685 53.33333333 600 10000 2 140 8 11.2 -1 1014.7 816.2 1516 43 5.8 5.695385 13.29297 1021.085
2017.04.09 18:00 1576 54 2500 10000 0 130 3 11.8 -0.7 1014 816.8 1520 42 6.2 5.82088 13.83165 1021.805
2017.04.09 21:00 1056 53.66666667 2500 10000 0 0 0 13.2 -3 1013 816 1512 32 6.2 4.911682 15.16394 1020.845
2017.04.10 00:00 949 55 2500 10000 0 170 2 11.6 -2.2 1012 815.6 1507 38 5.6 5.180026 13.65 1020.366
2017.04.10 03:00 910 54.33333333 2500 10000 0 110 2 11.6 -2.2 1013.7 815.6 1510 38 5.6 5.180026 13.65 1020.366
2017.04.10 06:00 1752 53.33333333 600 10000 8 180 8 13.8 -1.9 1013.5 816.3 1515 34 6.8 5.309939 15.76863 1021.205
2017.04.10 09:00 1370 54.33333333 600 10000 7 30 2 17.6 -2.7 1011 815.8 1507 25 8.400001 5.019027 20.11448 1020.606
2017.04.10 12:00 875 55.33333333 600 10000 8 0 0 14 1.5 1011.7 815 1502 43 8 6.813242 15.97485 1019.646
2017.04.10 15:00 852 54.66666667 600 10000 8 110 4 13.6 -0.3 1012 815 1502 38 7.2 5.982758 15.56475 1019.646
2017.04.10 18:00 678 52 300 10000 7 10 2 6.4 1.5 1014.3 815.4 1509 71 4.2 6.810502 9.607262 1020.126
2017.04.10 21:00 356 47.66666667 300 10000 8 290 2 1.6 -0.4 1015.2 815.8 1514 87 0.8 5.950544 6.85533 1020.606
2017.04.11 00:00 1012 51.33333333 300 10000 6 150 2 2.2 0.3 1016.3 815.7 1515 87 1.4 6.236263 7.15589 1020.486
2017.04.11 03:00 1026 54.33333333 2500 10000 0 90 5 12 -7.8 1013.7 816.3 1516 24 4.4 3.403362 14.01544 1021.205
2017.04.11 06:00 2917 52 600 10000 2 110 7 17 -3.9 1014.8 816.6 1520 24 7.8 4.5726 19.36533 1021.565
2017.04.11 09:00 2069 53.33333333 600 10000 6 160 16 19.2 -3.2 1014.8 815.8 1513 22 9 4.82386 22.23776 1020.606
2017.04.11 12:00 2221 53.33333333 300 10000 8 120 6 16 1.1 1016.7 816.7 1523 36 8.8 6.620115 18.17105 1021.685
2017.04.11 15:00 1740 53 600 10000 8 140 10 13.4 3.3 1014.7 817.4 1526 50 8.400001 7.750296 15.3632 1022.524
2017.04.11 18:00 1681 52 600 10000 8 120 8 4.2 1014.2 818.3 1533 57 8.400001 8.269758 14.57974 1023.604
2017.04.11 21:00 1155 51 600 8000 8 120 12 4.3 1010.4 816.1 1509 54 8.8 8.318933 15.3632 1020.965
2017.04.12 00:00 1097 44.33333333 600 10000 8 360 6 8.400001 5.6 1012.9 815.7 1509 83 7 9.099648 11.01581 1020.486
2017.04.12 03:00 1333 40 600 8000 8 200 5 8.6 6.2 1015.5 817.1 1525 85 7.4 9.506841 11.16621 1022.165
2017.04.12 06:00 2353 43 600 8000 8 140 4 10 7.7 1017.6 819.1 1545 86 8.8 10.53307 12.27074 1024.563
2017.04.12 09:00 2454 46 100 9 360 3 6.2 6.2 1019.6 819.7 1553 100 6.2 9.47557 9.47557 1025.282
2017.04.12 12:00 1848 46.66666667 100 9 330 3 4.8 4.8 1023 820.3 1562 100 4.8 8.597534 8.597534 1026.002
2017.04.12 15:00 1437 51.66666667 400 9 0 0 3.6 3.6 1024.5 821.1 1571 100 3.6 7.903027 7.903027 1026.961
2017.04.12 18:00 911 49.66666667 300 10000 8 360 2 4.2 3.8 1022.7 820.4 1563 97 4 7.9977 8.243813 1026.122
2017.04.12 21:00 891 47 600 10000 5 130 3 12 2.4 1020.7 819.9 1556 52 7.4 7.276816 14.01544 1025.522
2017.04.13 00:00 1083 53.66666667 2500 10000 0 120 4 13 0 1019.1 818.5 1542 41 7 6.088202 14.96696 1023.843
2017.04.13 03:00 1062 55.66666667 2500 10000 3 100 7 15 -1.2 1020.1 819.5 1552 33 7.6 5.586535 17.0419 1025.042
2017.04.13 06:00 1488 54.33333333 2500 10000 2 150 10 18.6 -0.8 1019.3 820.2 1557 27 9.400001 5.756979 21.41959 1025.882
2017.04.13 09:00 575 55.66666667 2500 10000 3 140 6 20.6 1.6 1015.3 820 1549 28 11 6.827833 24.25407 1025.642
2017.04.13 12:00 1151 55.33333333 600 10000 7 120 4 20.4 3.6 1014.2 819.4 1543 33 11.6 7.888632 23.95658 1024.923
2017.04.13 15:00 1389 54 600 10000 5 100 5 19.6 2.8 1012.7 818.5 1533 33 11 7.49332 22.79829 1023.843
2017.04.13 18:00 546 48 600 10000 7 150 5 18.8 3.2 1012 818.8 1534 36 10.8 7.710423 21.68933 1024.203
2017.04.13 21:00 1071 51.33333333 2500 10000 5 140 8 18.4 3.2 1010.8 818.3 1528 36 10.6 7.673039 21.15279 1023.604
2017.04.14 00:00 853 53 2500 10000 7 140 14 18.8 3.3 1009 816.9 1513 36 10.8 7.722568 21.68933 1021.925
2017.04.14 03:00 845 54.33333333 600 10000 7 100 20 19 1.9 1008.5 816.2 1506 32 10.4 6.995067 21.96205 1021.085
2017.04.14 06:00 776 55.66666667 600 10000 8 110 11 20.8 0.7 1008.3 816.3 1507 26 10.8 6.421956 24.55479 1021.205
2017.04.14 09:00 1445 58.66666667 1000 10000 8 150 6 23.8 -1.7 1005.4 814.6 1487 18 11.4 5.399711 29.47332 1019.166
2017.04.14 12:00 1620 58 1000 10000 8 60 2 22.8 -1.6 1004.7 813.9 1480 20 11 5.443948 27.74603 1018.327
2017.04.14 15:00 1359 58.33333333 600 10000 8 130 7 22.2 -0.6 1004.4 813.6 1477 22 11 5.836817 26.75266 1017.967
2017.04.14 18:00 763 51 600 10000 5 60 5 -0.6 1004.8 814 1481 24 10.4 5.839488 24.55479 1018.447
2017.04.14 21:00 470 50.33333333 600 10000 2 110 3 1.1 1004.6 814.4 1484 29 10.4 6.617012 22.79829 1018.927
2017.04.15 00:00 221 49 600 10000 8 110 8 2.2 1005.1 814.4 1485 33 10.4 7.137576 21.68933 1018.927
2017.04.15 03:00 245 53.66666667 600 10000 8 60 10 17.6 3.1 1005.8 814.5 1487 38 10.2 7.620326 20.11448 1019.046
2017.04.15 06:00 241 54.66666667 600 8000 8 90 3 16.6 5.2 1007.9 815.6 1500 47 10.6 8.862861 18.8796 1020.366
2017.04.15 09:00 888 58.66666667 600 8000 8 20 4 14.6 10.8 1009.4 816.2 78 12.4 12.95474 16.6078 1021.085
2017.04.15 12:00 1053 57.66666667 600 10000 8 70 3 14.8 4.2 1009.8 816 49 9.400001 8.265391 16.82362 1020.845
2017.04.15 15:00 1277 55.33333333 600 10000 8 130 2 13.6 6.4 1008.4 814.2 62 9.8 9.635202 15.56475 1018.687
2017.04.15 18:00 1061 55.66666667 600 7000 8 160 2 10.8 7.4 1011.3 815.4 80 9 10.29976 12.94419 1020.126
2017.04.15 21:00 787 53.66666667 600 8000 8 20 2 10.2 5.5 1013.1 816 1512 72 7.8 9.010502 12.43614 1020.845
2017.04.16 00:00 597 49 600 8000 8 160 4 9.400001 4.1 1013 815.7 1509 69 6.8 8.180969 11.7861 1020.486
2017.04.16 03:00 552 50.66666667 600 8000 8 140 4 8.2 3.2 1014.1 815.8 1512 70 5.8 7.652584 10.86719 1020.606
2017.04.16 06:00 506 55.33333333 100 9 350 4 4.6 4.6 1016.3 815.7 1515 100 4.6 8.478164 8.478164 1020.486
2017.04.16 09:00 491 57 100 9 0 0 6.2 6.2 1015.3 815.3 1510 100 6.2 9.47557 9.47557 1020.006
2017.04.16 12:00 645 60 100 9 360 2 5.6 5.6 1016.2 815.5 100 5.6 9.090013 9.090013 1020.246
2017.04.16 15:00 701 59.33333333 600 9000 5 170 8 5.2 5.2 1016.5 815.2 100 5.2 8.840742 8.840742 1019.886
2017.04.16 18:00 296 52.66666667 300 4000 8 0 0 4.8 4.8 1020.1 816.8 100 4.8 8.597534 8.597534 1021.805
2017.04.16 21:00 274 47.66666667 2500 10000 0 180 2 5.2 3.9 1018.1 815.8 92 4.6 8.087069 8.840742 1020.606
2017.04.17 00:00 309 50 2500 12000 0 170 4 6.2 2.3 1018.2 815.9 1519 76 4.4 7.186834 9.47557 1020.726
2017.04.17 03:00 223 55 2500 12000 0 150 3 9 -1.8 1017.9 816.3 1522 47 4.4 5.360033 11.47247 1021.205
2017.04.17 06:00 181 57.66666667 2500 10000 0 20 2 13.2 4.6 1016.3 816.5 1521 56 8.8 8.447939 15.16394 1021.445
2017.04.17 09:00 100 60 2500 12000 0 340 6 15.2 5.3 1015.2 816.3 1518 51 10 8.879174 17.26267 1021.205
2017.04.17 12:00 138 58.33333333 2500 10000 0 340 4 15.8 4.6 1014.2 816 1514 47 10 8.489229 17.94011 1020.845
2017.04.17 15:00 131 59.33333333 2500 10000 0 180 2 10.2 2.7 1015.9 816.4 1520 59 6.6 7.392274 12.43614 1021.325
2017.04.17 18:00 115 54.33333333 2500 10000 0 150 2 9 0 1014.9 816.4 1518 53 5 6.109173 11.47247 1021.325
2017.04.17 21:00 191 60 2500 10000 0 180 2 12.8 -3.7 1012.8 816.4 1515 32 5.8 4.650836 14.77224 1021.325
2017.04.18 00:00 265 57.33333333 2500 10000 0 160 4 12.8 -3.7 1012.2 816.1 1511 32 5.8 4.652514 14.77224 1020.965
2017.04.18 03:00 717 57 2500 10000 0 140 4 11.8 -3.3 1015.3 816.6 1521 35 5.4 4.788845 13.83165 1021.565
2017.04.18 06:00 560 48.66666667 2500 10000 0 140 4 17.2 -4.3 1013.7 816.6 23 7.8 4.442107 19.61228 1021.565
2017.04.18 09:00 414 52 2500 10000 0 340 4 19.8 1.4 1009.9 815.6 29 10.6 6.777534 23.08317 1020.366
2017.04.18 12:00 347 57.33333333 2500 10000 0 360 4 20 3.5 1009.3 815.3 34 11.4 7.86819 23.37115 1020.006
2017.04.18 15:00 381 56.33333333 2500 10000 0 0 0 14 1.5 1012 815.3 43 8 6.811804 15.97485 1020.006
2017.04.18 18:00 671 58 2500 10000 0 140 3 17.2 -4.3 1008.9 815.1 1498 23 7.8 4.453373 19.61228 1019.766
2017.04.18 21:00 747 59 2500 10000 0 140 3 16.6 -3.9 1006.8 814 1485 24 7.6 4.578436 18.8796 1018.447
2017.04.19 00:00 796 58 2500 10000 0 150 9 14.4 -0.2 1006.7 813.4 1480 37 7.6 6.012545 16.39441 1017.727
2017.04.19 03:00 1010 55.66666667 600 10000 7 130 5 15.4 -0.4 1007.7 812.8 1477 34 8 5.91459 17.48594 1017.008
2017.04.19 06:00 710 54.66666667 600 10000 3 140 12 13.6 2.1 1007.5 813.2 1480 46 8 7.081769 15.56475 1017.487
2017.04.19 09:00 525 56.66666667 600 10000 5 140 8 16 -1.4 1007 813.1 1478 30 8 5.523016 18.17105 1017.367
2017.04.19 12:00 400 56.33333333 600 10000 4 40 4 16.6 -2.4 1007.7 813.2 27 8 5.132529 18.8796 1017.487
2017.04.19 15:00 412 58 600 10000 4 360 6 12.2 3.8 1010.4 814.6 56 8 7.986717 14.20137 1019.166
2017.04.19 18:00 769 57.66666667 2500 10000 0 330 3 7.6 4.7 1014.8 816.2 82 6.2 8.562569 10.43191 1021.085
2017.04.19 21:00 643 54.33333333 600 10000 5 160 2 7 4.1 1014.9 816.8 82 5.6 8.17634 10.01209 1021.805
2017.04.20 00:00 761 58.66666667 2500 10000 0 0 0 5.2 1.6 1015.8 817.1 1525 78 3.6 6.858446 8.840742 1022.165
2017.04.20 03:00 1075 59 2500 10000 0 180 4 5.6 1.1 1018.3 817.9 1536 73 3.6 6.596023 9.090013 1023.124
2017.04.20 06:00 804 55.33333333 600 10000 1 340 4 11.2 4.4 1018.4 818.4 1540 63 7.8 8.351998 13.29297 1023.723
2017.04.20 09:00 624 55.33333333 600 10000 2 360 8 12.2 5.6 1017.2 817.6 1532 64 8.8 9.097335 14.20137 1022.764
2017.04.20 12:00 412 54.66666667 200 5000 8 350 5 8 6.4 1019.2 817.4 1533 90 7.2 9.62786 10.72035 1022.524
2017.04.20 15:00 481 57.33333333 200 4000 8 360 2 7.4 6.6 1018.8 817 1529 95 7 9.750978 10.29028 1022.045
2017.04.20 18:00 729 60.66666667 2500 10000 0 0 0 6.4 4.8 1017.8 817.5 1532 89 5.6 8.567466 9.607262 1022.644
2017.04.20 21:00 741 58.66666667 2500 10000 0 160 4 7 2.2 1016.4 816.8 1524 72 4.8 7.161763 10.01209 1021.805
2017.04.21 00:00 877 56 2500 10000 0 160 2 7 2.2 1017.1 816 1518 72 4.8 7.163169 10.01209 1020.845
2017.04.21 03:00 1143 58 600 10000 1 180 3 8.400001 -0.8 1017 816.1 1519 52 4.4 5.752006 11.01581 1020.965
2017.04.21 06:00 671 60 2500 10000 0 360 4 14.6 1.8 1015 816.2 1517 42 8.400001 6.972517 16.6078 1021.085
2017.04.21 09:00 746 55.33333333 2500 10000 0 360 5 15.8 1.4 1014.4 816.3 1517 38 8.8 6.752861 17.94011 1021.205
2017.04.21 12:00 482 56.66666667 2500 10000 0 340 5 15.4 2.5 1014.6 816.4 1518 42 9 7.297723 17.48594 1021.325
2017.04.21 15:00 547 56.66666667 2500 10000 0 60 2 11.6 1.9 1015.8 816.6 1521 51 7 7.010759 13.65 1021.565
2017.04.21 18:00 889 59 2500 10000 0 150 2 11.2 0.8 1014.8 817.5 1527 49 6.4 6.471986 13.29297 1022.644
2017.04.21 21:00 819 59 2500 10000 0 160 4 12.8 -3.7 1014 817.6 1527 31 5.8 4.644125 14.77224 1022.764
2017.04.22 00:00 1004 58.33333333 2500 10000 0 170 3 12.2 -4 1013.1 816.5 1516 32 5.4 4.528404 14.20137 1021.445
2017.04.22 03:00 914 55.66666667 2500 10000 0 60 4 14.2 -5.7 1013.5 816.2 1514 25 6 3.997896 16.18343 1021.085
2017.04.22 06:00 1300 56.66666667 2500 10000 4 120 2 19.8 -6.2 1013.1 817.5 1525 17 8.6 3.850569 23.08317 1022.644
2017.04.22 09:00 1194 54.33333333 2500 10000 5 360 5 23.8 -2.6 1010.9 817.5 1521 17 11.2 5.06287 29.47332 1022.644
2017.04.22 12:00 461 57 2500 10000 0 320 4 22.2 -1.4 1011.1 817 1517 21 10.8 5.502467 26.75266 1022.045
2017.04.22 15:00 682 56 2500 10000 0 310 2 18 -1.9 1013.8 818.5 1534 26 8.8 5.301797 20.62791 1023.843
2017.04.22 18:00 890 55.66666667 2500 10000 0 140 3 14.8 -1.6 1015.4 820.5 1554 32 7.4 5.438988 16.82362 1026.241
2017.04.22 21:00 639 59.33333333 2500 10000 0 100 4 14.8 -3.7 1013.6 820.2 1549 28 6.8 4.632787 16.82362 1025.882
2017.04.23 00:00 828 57.66666667 2500 10000 0 160 4 15 -4.1 1013.3 819.5 1542 26 6.8 4.506305 17.0419 1025.042
2017.04.23 03:00 1029 59 2500 10000 0 90 4 15.6 -2.9 1014.5 819.5 1544 28 7.4 4.921076 17.71175 1025.042
2017.04.23 06:00 757 58 2500 10000 0 140 5 22 -5.3 1014.1 820 1547 16 9.8 4.114081 26.42852 1025.642
2017.04.23 09:00 496 58 2500 10000 0 150 4 23.4 -6.3 1011.2 818.1 1527 13 10.2 3.807801 28.77145 1023.364
2017.04.23 12:00 392 59.33333333 2500 10000 0 210 4 23.2 -7.9 1008.7 816 1505 12 9.8 3.370691 28.42603 1020.845
2017.04.23 15:00 489 58.66666667 2500 10000 6 180 2 21.6 -7.2 1008 815.1 1496 14 9.2 3.552667 25.79052 1019.766
2017.04.23 18:00 455 59.66666667 2500 10000 0 140 8 20 -6.5 1005.1 814.2 1484 16 8.6 3.749991 23.37115 1018.687
2017.04.23 21:00 368 59.33333333 2500 10000 0 160 7 19.8 -8.1 1004.2 813.8 1479 14 8.2 3.324569 23.08317 1018.207
2017.04.24 00:00 505 57.66666667 2500 10000 0 130 2 18.6 -7.2 1003.9 813.2 1473 17 7.8 3.557998 21.41959 1017.487
2017.04.24 03:00 491 56.33333333 600 10000 6 120 2 17.4 -6.4 1006.4 814.4 1488 19 7.4 3.78322 19.86199 1018.927
2017.04.24 06:00 410 55.33333333 600 10000 8 120 4 19 -2.1 1006.9 814.9 1493 24 9.2 5.247522 21.96205 1019.526
2017.04.24 09:00 386 53.66666667 600 10000 7 170 2 22 -0.3 1004.8 814.1 23 11 5.962436 26.42852 1018.567
2017.04.24 12:00 438 54.33333333 600 10000 7 0 0 15.8 7.4 1006.1 813.3 57 11.2 10.30377 17.94011 1017.607
2017.04.24 15:00 385 58.33333333 100 9 340 2 7.2 6.8 1011.6 814.8 1500 97 7 9.881886 10.15034 1019.406
2017.04.24 18:00 454 60 600 10000 1 0 0 9.6 7.7 1012.7 817 1520 88 8.6 10.51343 11.94574 1022.045
2017.04.24 21:00 424 59 600 10000 8 180 2 13.6 3.1 1009.5 816.2 49 8.400001 7.624661 15.56475 1021.085
2017.04.25 00:00 449 55 600 7000 8 60 3 10 7.4 1014.1 817.2 1524 84 8.6 10.25209 12.27074 1022.284
2017.04.25 03:00 620 53 600 10000 4 140 2 11.2 4.4 1015.4 815.8 1514 63 7.8 8.359061 13.29297 1020.606
2017.04.25 06:00 469 53.66666667 600 8000 8 330 3 10.4 8.6 1017.1 817.9 1534 88 9.400001 11.1326 12.6035 1023.124
2017.04.25 09:00 211 56 100 9 170 4 5.8 5.8 1016.9 817.5 1531 100 5.8 9.216962 9.216962 1022.644
2017.04.25 12:00 118 57 100 9 30 2 6.4 6 1018.3 817.6 1533 97 6.2 9.344917 9.607262 1022.764
2017.04.25 15:00 117 63.33333333 600 6000 8 320 2 5.3 5.1 1019.1 818.2 1539 99 5.2 8.775368 8.902486 1023.484
2017.04.25 18:00 171 66.66666667 600 5000 8 310 2 2.8 2.8 1023.1 820.3 1562 100 2.8 7.468063 7.468063 1026.002
2017.04.25 21:00 208 59.66666667 100 4000 8 360 2 1.2 1.2 1026.5 821 1573 100 1.2 6.661223 6.661223 1026.841
2017.04.26 00:00 458 53.66666667 100 4000 8 350 2 0.6 0.6 1027.9 822.1 1584 100 0.6 6.379193 6.379193 1028.16
2017.04.26 03:00 381 54 100 9 40 2 1 1 1029.1 822.9 1592 100 1 6.56601 6.56601 1029.119
2017.04.26 06:00 519 53.33333333 100 9 350 3 1.8 1.8 1031 823.8 1601 100 1.8 6.954249 6.954249 1030.198
2017.04.26 09:00 403 47 300 6000 8 360 2 3 3 1031.6 824.3 1607 100 3 7.574768 7.574768 1030.797
2017.04.26 12:00 392 50.33333333 100 9 360 2 2 2 1031.9 823.9 1603 100 2 7.054431 7.054431 1030.318
2017.04.26 15:00 428 53.66666667 100 9 10 2 1 1 1032 823.7 1602 100 1 6.56601 6.56601 1030.078
2017.04.26 18:00 502 57.33333333 100 9 340 2 0.6 0.6 1032.4 824.2 1606 100 0.6 6.379193 6.379193 1030.678
2017.04.26 21:00 431 57 100 9 0 0 0.2 0.2 1032.3 824.4 1608 100 0.2 6.197104 6.197104 1030.917
2017.04.27 00:00 548 56 100 9 340 2 0.2 0.2 1030.7 822.8 1593 100 0.2 6.197104 6.197104 1028.999
2017.04.27 03:00 654 58 100 9 320 2 0.4 0.4 1031.7 823.3 1598 100 0.4 6.287564 6.287564 1029.599
2017.04.27 06:00 447 57 300 7000 8 0 0 1.5 1032.2 824.1 1605 97 1.8 6.822558 7.054431 1030.558
2017.04.27 09:00 366 55.66666667 300 10000 8 0 0 3.8 3.4 1031.3 823.9 1603 97 3.6 7.771368 8.01521 1030.318
2017.04.27 12:00 376 55.66666667 300 10000 8 0 0 4.2 2.9 1030.1 823.1 1595 91 3.6 7.508432 8.243813 1029.359
2017.04.27 15:00 411 52.66666667 500 9 360 2 3.2 2.8 1029.9 822.7 1591 97 3 7.4433 7.68282 1028.879
2017.04.27 18:00 486 56 500 9 40 2 2.6 2.1 1030 823.1 1595 97 2.4 7.127107 7.362691 1029.359
2017.04.27 21:00 417 58 200 4000 8 0 0 2.8 1.9 1028.3 822.4 1587 94 2.4 6.995799 7.468063 1028.52
2017.04.28 00:00 541 58.33333333 300 10000 8 360 2 2.6 1.7 1027.6 821.9 1582 94 2.2 6.89321 7.362691 1027.92
2017.04.28 03:00 745 57.33333333 300 10000 8 340 2 2.8 1.9 1027.9 821.9 1582 94 2.4 6.995959 7.468063 1027.92
2017.04.28 06:00 653 56.33333333 600 10000 3 360 2 9 5.4 1025.5 821.9 1579 78 7.2 8.968286 11.47247 1027.92
2017.04.28 09:00 633 54.33333333 600 10000 2 350 3 13 6.6 1023.3 821.5 1573 65 9.6 9.714052 14.96696 1027.441
2017.04.28 12:00 507 55 600 10000 7 0 0 10.8 7 1023.9 821.3 1572 77 8.8 10.00599 12.94419 1027.201
2017.04.28 15:00 482 57.33333333 2500 10000 0 290 2 11.6 6.6 1021.6 819.7 1555 72 9 9.769622 13.65 1025.282
2017.04.28 18:00 530 58.66666667 2500 10000 0 140 2 14.8 4.7 1018.2 819.8 1552 51 9.6 8.539635 16.82362 1025.402
2017.04.28 21:00 470 58.33333333 2500 10000 0 140 4 13.8 2.8 1018.6 820.9 1562 47 8.400001 7.473954 15.76863 1026.721
2017.04.29 00:00 664 58.33333333 2500 10000 0 120 6 13.4 2.8 1017.6 819.4 1548 49 8.2 7.46275 15.3632 1024.923
2017.04.29 03:00 1088 58.33333333 600 10000 7 150 8 13.4 2.3 1017 819.1 1544 47 8 7.186263 15.3632 1024.563
2017.04.29 06:00 909 56.66666667 600 7000 8 160 4 10.6 5 1019 820.9 1562 68 7.8 8.738746 12.77285 1026.721
2017.04.29 09:00 863 55 600 8000 8 0 0 10 7.7 1019 820.5 1559 86 8.8 10.53173 12.27074 1026.241
2017.04.29 12:00 373 58.33333333 600 10000 7 10 4 12.6 10.1 1016.7 819.6 1548 85 11.2 12.37617 14.57974 1025.162
2017.04.29 15:00 553 57.66666667 600 10000 8 190 3 12.8 8.8 1016.3 819.2 1544 77 10.6 11.33286 14.77224 1024.683
2017.04.29 18:00 540 59 600 8000 8 130 5 11.6 4.9 1019.3 820.2 1557 63 8.2 8.639038 13.65 1025.882
2017.04.29 21:00 440 59.33333333 600 10000 7 190 2 9.8 5.9 1019.4 819.6 1552 76 7.8 9.265543 12.10728 1025.162
2017.04.30 00:00 579 58.33333333 600 10000 7 170 2 10.8 3.9 1017.1 818.8 1542 62 7.4 8.065924 12.94419 1024.203
2017.04.30 03:00 856 58.33333333 600 8000 8 180 4 9.6 3.8 1019.5 820.3 1558 67 6.8 8.04033 11.94574 1026.002
2017.04.30 06:00 676 57 300 10000 8 120 7 13.2 3 1018.4 820.2 1555 50 8.2 7.590495 15.16394 1025.882
2017.04.30 09:00 486 58.33333333 600 10000 1 60 2 19 4.6 1014.8 818.6 1537 39 11.4 8.499576 21.96205 1023.963
2017.04.30 12:00 412 58 600 10000 6 0 0 21 3.4 1013.8 818.5 1534 31 11.8 7.815025 24.85876 1023.843
2017.04.30 15:00 362 59.33333333 600 10000 8 320 2 15 7.7 1015.4 817.9 1531 62 11 10.50355 17.0419 1023.124
2017.04.30 18:00 376 59 600 10000 8 200 2 13 6.1 1015.8 818.6 1538 63 9.400001 9.431483 14.96696 1023.963
2017.04.30 21:00 344 55 600 10000 8 140 4 15 1.8 1013.9 819.3 1541 41 8.6 6.976641 17.0419 1024.803
2017.05.01 00:00 404 59.66666667 600 10000 7 180 2 13.4 1.7 1012.8 818.5 1533 45 7.8 6.912967 15.3632 1023.843
2017.05.01 03:00 429 54.66666667 2500 10000 0 170 2 13.8 1.2 1015 818.5 1536 42 7.8 6.651374 15.76863 1023.843
2017.05.01 06:00 298 53.66666667 2500 10000 0 40 2 19.6 1.7 1013.8 818.8 1537 30 10.6 6.884857 22.79829 1024.203
2017.05.01 09:00 292 54 600 10000 4 20 2 17.6 5.1 1013.9 818.9 1538 44 11 8.799173 20.11448 1024.323
2017.05.01 12:00 341 54.66666667 600 10000 8 330 5 17.4 6.8 1013.7 818.4 1533 50 11.6 9.857368 19.86199 1023.723
2017.05.01 15:00 364 57.33333333 600 10000 8 0 0 15.8 7.4 1014.6 818.8 1538 57 11.2 10.28355 17.94011 1024.203
2017.05.01 18:00 495 58.66666667 2500 10000 5 160 4 14.3 4.3 1014 819.4 1542 51 9.2 8.289379 16.28862 1024.923
2017.05.01 21:00 391 60.66666667 2500 10000 5 140 2 13.4 3.3 1014.9 819.2 1542 50 8.400001 7.743105 15.3632 1024.683
2017.05.02 00:00 507 57.33333333 2500 10000 0 140 3 13.2 2 1014.4 818.7 1537 46 7.8 7.042901 15.16394 1024.083
2017.05.02 03:00 589 56 2500 10000 0 120 2 13 1.7 1015.5 819 1541 46 7.6 6.898253 14.96696 1024.443
2017.05.02 06:00 534 58.33333333 2500 10000 0 360 3 21.4 5.2 1012.8 819 1537 35 12.6 8.821192 25.4766 1024.443
2017.05.02 09:00 446 56.66666667 600 10000 1 30 5 19.8 7.3 1013.1 818.6 1534 44 12.8 10.19381 23.08317 1023.963
2017.05.02 12:00 384 56.66666667 600 9000 8 210 4 18.4 5.3 1013.2 818.1 1530 42 11.4 8.89481 21.15279 1023.364
2017.05.02 15:00 407 59.33333333 600 10000 8 130 2 17 5.3 1013.4 817.8 1528 46 10.8 8.892976 19.36533 1023.004
2017.05.02 18:00 403 59.33333333 600 10000 8 0 0 13.8 6.7 1011.8 818.1 1528 62 10 9.786821 15.76863 1023.364
2017.05.02 21:00 439 59.33333333 600 10000 8 200 4 15 5.9 1011.9 818.1 1528 55 10.2 9.298561 17.0419 1023.364
2017.05.03 00:00 549 58.33333333 600 10000 8 120 3 13.6 3.6 1012.3 817.5 1524 51 8.6 7.900301 15.56475 1022.644
2017.05.03 03:00 627 58.66666667 600 10000 1 200 3 13.8 4.8 1011.5 816.5 1514 55 9.2 8.627388 15.76863 1021.445
2017.05.03 06:00 556 56.66666667 600 10000 2 140 7 17.4 4.4 1011.2 816.3 1511 42 10.6 8.337728 19.86199 1021.205
2017.05.03 09:00 477 54.33333333 600 10000 4 140 3 16 7.2 1011.1 816.3 1511 56 11.2 10.1623 18.17105 1021.205
2017.05.03 12:00 403 55.66666667 600 10000 4 100 2 15.8 6.1 1010.6 1504 52 10.6 9.384608 17.94011 1020.246
2017.05.03 15:00 432 58 2500 10000 0 0 0 17 1 1009.9 1499 34 9.2 6.548486 19.36533 1019.766
2017.05.03 18:00 506 58.33333333 600 10000 2 0 0 15.2 2.7 1010.7 1510 43 9 7.429175 17.26267 1021.085
2017.05.03 21:00 396 58 2500 10000 0 180 4 13 3.3 1011.5 1509 52 8.2 7.738054 14.96696 1020.726
2017.05.04 00:00 429 55.33333333 2500 10000 0 120 8 15 1.3 1009.9 815.1 1499 39 8.400001 6.717461 17.0419 1019.766
2017.05.04 03:00 516 57.66666667 600 10000 6 100 6 15.4 1.4 1008.6 814.5 1492 39 8.6 6.740872 17.48594 1019.046
2017.05.04 06:00 609 56.66666667 600 10000 6 130 8 14.4 4.2 1011.4 816 1509 50 9.2 8.238035 16.39441 1020.845
2017.05.04 09:00 557 55 600 4000 8 110 5 11 4.6 1014.2 816.6 1519 65 7.8 8.487381 13.11756 1021.565
2017.05.04 12:00 447 57.66666667 600 10000 6 110 11 16.8 6.5 1007.7 813.8 1485 50 11.2 9.651703 19.12112 1018.207
2017.05.04 15:00 498 57.33333333 600 5000 8 20 2 11.4 9.6 1011.3 815.4 1504 89 10.4 11.952 13.47044 1020.126
2017.05.04 18:00 583 58.33333333 600 4000 8 200 2 9.6 8.1 1014.9 817.4 1527 90 8.8 10.79594 11.94574 1022.524
2017.05.04 21:00 353 58 600 10000 6 140 4 10.6 6.8 1014.4 816.2 1516 77 8.6 9.861926 12.77285 1021.085
2017.05.05 00:00 720 56.33333333 600 10000 4 190 4 12 6.3 1011.3 815.8 1507 68 9 9.516994 14.01544 1020.606
2017.05.05 03:00 954 57.33333333 600 10000 2 170 4 13.6 5.1 1013 816 1512 56 9.2 8.759623 15.56475 1020.845
2017.05.05 06:00 817 56.33333333 600 10000 3 130 6 17.4 1.6 1012.9 816.4 1515 34 9.6 6.857771 19.86199 1021.325
2017.05.05 09:00 698 55.66666667 600 10000 4 30 5 16.8 12.2 1011.1 815.6 1506 74 14 14.15019 19.12112 1020.366
2017.05.05 12:00 438 60.68333333 600 10000 3 350 4 16 11.6 1009.7 814.6 1495 75 13.4 13.67095 18.17105 1019.166
2017.05.05 15:00 1115 60.5 600 10000 8 170 2 11.6 5.4 1012.4 815.6 1508 65 8.400001 8.930483 13.65 1020.366
2017.05.05 18:00 1404 59.53 600 10000 8 120 4 12.8 3.5 1011.1 816 1509 53 8.2 7.868067 14.77224 1020.845
2017.05.05 21:00 948 58.66666667 600 10000 7 140 5 13.6 2.6 1009.4 814.6 1494 47 8.2 7.35252 15.56475 1019.166
2017.05.06 00:00 293 36.72 2500 10000 0 70 2 10.2 7.2 1010.7 814.6 1497 81 8.6 10.12483 12.43614 1019.166
2017.05.06 06:00 168 19.18666667 600 10000 1 330 2 13.8 9.900001 1011.5 815.5 1505 78 11.6 12.21651 15.76863 1020.246
2017.05.06 09:00 478 57.14666667 600 10000 6 230 2 15.2 9.2 1010.7 815.5 1504 67 11.8 11.61627 17.26267 1020.246
2017.05.06 12:00 381 58.58 600 10000 4 330 3 15.4 8.6 1011.6 815.2 1503 64 11.6 11.17489 17.48594 1019.886
2017.05.06 15:00 826 60.39 600 10000 4 310 2 13.6 7.3 1013.6 815.2 1506 66 10.2 10.22157 15.56475 1019.886
2017.05.06 18:00 1088 58.40333333 2500 10000 0 150 3 13.8 2.3 1012.5 816.2 1513 46 8.2 7.215189 15.76863 1021.085
2017.05.06 21:00 1020 57.55333333 2500 10000 0 160 4 14.2 1.8 1011.5 816 1510 43 8.2 6.95529 16.18343 1020.845
2017.05.07 00:00 955 57.1 2500 10000 0 220 3 13.2 3.1 1011 815.4 1504 50 8.2 7.609671 15.16394 1020.126
2017.05.07 03:00 598 57.39333333 600 10000 2 140 5 13.8 1.8 1011.5 815.4 1505 44 8 6.941625 15.76863 1020.126
2017.05.07 06:00 465 58.50333333 600 10000 5 80 7 17.2 1.9 1010.8 815.9 1508 36 9.6 6.991268 19.61228 1020.726
2017.05.07 09:00 305 55.64 600 10000 2 170 7 19.4 0.7 1009.6 815.6 1503 29 10.2 6.440826 22.5165 1020.366
2017.05.07 12:00 284 58.83666667 600 10000 1 160 6 20.4 -0.7 1009.2 815.2 1499 24 10.2 5.792422 23.95658 1019.886
2017.05.07 15:00 852 60.80333333 600 10000 4 140 4 19 0.7 1008.9 814.8 1495 29 10 6.41151 21.96205 1019.406
2017.05.07 18:00 1106 60.1 2500 10000 0 190 4 15.8 0.8 1009.6 815.4 1501 36 8.6 6.47538 17.94011 1020.126
2017.05.07 21:00 1026 58.82666667 2500 10000 0 150 3 17.6 0.7 1008.1 815.4 1499 32 9.400001 6.443767 20.11448 1020.126
2017.05.08 00:00 1122 58.91666667 2500 10000 0 180 6 14.8 3.7 1009.3 816 1506 47 9.2 7.977242 16.82362 1020.845
2017.05.08 03:00 682 57.53 600 10000 2 140 6 15.6 2.8 1009.3 815.7 1503 42 9.2 7.457189 17.71175 1020.486
2017.05.08 06:00 535 59.61666667 600 10000 5 120 10 18.4 3.8 1009.9 816.2 1509 38 10.8 7.987901 21.15279 1021.085
2017.05.08 09:00 399 59.75333333 600 10000 7 90 5 21.8 1.9 1007.7 815.8 1502 27 11.6 7.00139 26.10782 1020.606
2017.05.08 12:00 305 58.54666667 600 10000 2 180 5 21.8 0 1007.7 814.9 1494 23 11 6.085625 26.10782 1019.526
2017.05.08 15:00 1103 60.12333333 600 10000 2 90 7 20 2.4 1007.7 814.7 1492 31 11 7.259053 23.37115 1019.286
2017.05.08 18:00 1388 59.27666667 2500 10000 0 170 2 18.2 3.4 1008.2 815.5 1500 37 10.6 7.820805 20.8889 1020.246
2017.05.08 21:00 1832 58.29333333 2500 10000 0 210 2 16.6 2.6 1008.2 815.9 1503 39 9.6 7.382411 18.8796 1020.726
2017.05.09 00:00 2999 53.88 2500 10000 0 160 3 14.4 0.4 1009.1 815.9 1505 38 7.8 6.272696 16.39441 1020.726
2017.05.09 03:00 2259 48.62666667 2500 10000 0 140 4 14.8 -4.4 1009.8 815.9 1506 26 6.6 4.394954 16.82362 1020.726
2017.05.09 06:00 1860 54.24 2500 10000 0 0 0 21.8 -7.8 1008.5 816.3 1507 13 9.2 3.410333 26.10782 1021.205
2017.05.09 09:00 1867 55.14666667 2500 10000 3 200 2 22.8 -5 1008.4 816.1 1505 15 10.2 4.220132 27.74603 1020.965
2017.05.09 12:00 1394 53.91333333 2500 10000 6 90 3 23.4 -7.3 1008 815.3 1498 12 10 3.541646 28.77145 1020.006
2017.05.09 15:00 3021 53.94333333 2500 10000 2 170 3 20.4 -7.5 1009.9 816.1 1508 14 8.6 3.471859 23.95658 1020.965
2017.05.09 18:00 2736 53.38666667 2500 10000 0 150 3 16.8 -4.4 1010 817.2 1517 23 7.6 4.424836 19.12112 1022.284
2017.05.09 21:00 2498 52.81666667 2500 10000 0 170 3 14.8 -2.9 1010.3 817.2 1518 29 7 4.919137 16.82362 1022.284
2017.05.10 00:00 2493 48.58 2500 10000 0 140 2 14 -5.3 1010.3 817.1 1517 26 6 4.122571 15.97485 1022.165
2017.05.10 03:00 1367 46.72 2500 10000 0 0 0 13.8 -3.3 1011.4 817.1 1519 30 6.4 4.776076 15.76863 1022.165
2017.05.10 06:00 463 48.54666667 2500 10000 0 120 3 23.2 -4 1008.6 816.5 1509 16 10.6 4.552815 28.42603 1021.445
2017.05.10 09:00 430 35.78666667 2500 10000 0 100 2 25.6 -4.1 1007.6 815.9 1502 14 11.6 4.523339 32.81991 1020.726
2017.05.10 12:00 240 33.58333333 2500 10000 0 360 4 24.8 5.4 1007.3 815.5 1498 29 14 8.937735 31.29373 1020.246
2017.05.10 15:00 1054 43.36333333 2500 10000 0 160 2 17.8 2.8 1010.8 1509 37 10.2 7.480452 20.36977 1020.965
2017.05.10 18:00 1400 49.58 2500 10000 0 170 4 17.4 -1.6 1008.9 1514 27 8.6 5.421723 19.86199 1022.045
2017.05.10 21:00 1409 50.36666667 2500 10000 0 140 2 16.2 -1.8 1007.8 816.5 1508 29 8 5.370807 18.4046 1021.445
2017.05.11 00:00 2079 48.74333333 2500 10000 0 160 2 15.2 -3.6 1008.2 816.2 1506 27 7 4.664512 17.26267 1021.085
2017.05.11 03:00 1614 47.19 2500 10000 0 130 3 14.6 -6.6 1012.5 817.4 1523 22 6 3.728792 16.6078 1022.524
2017.05.11 06:00 1428 46.62666667 2500 10000 0 10 3 25.8 -1.9 1008.2 817.2 1514 16 12.2 5.321342 33.21144 1022.284
2017.05.11 09:00 718 48.20666667 2500 10000 0 30 6 25.4 4.1 1007.7 816.6 1508 25 13.8 8.200053 32.4324 1021.565
2017.05.11 12:00 470 49.20666667 600 10000 4 360 2 20.8 7.8 1009.4 816.5 1510 43 13.4 10.53556 24.55479 1021.445
2017.05.11 15:00 1495 48.24333333 600 10000 2 340 2 17.8 9.5 1010.1 816.1 1508 58 13 11.83706 20.36977 1020.965
2017.05.11 18:00 1399 49.79333333 2500 10000 0 170 3 16 5.4 1007.9 816.8 1510 49 10.4 8.948813 18.17105 1021.805
2017.05.11 21:00 1339 45.72 600 10000 4 110 6 2.9 1007.1 816.9 1510 33 11 7.504314 22.79829 1021.925
2017.05.12 00:00 1596 47.31666667 600 10000 2 330 2 15 7.7 1009.9 816.8 1514 62 11 10.50707 17.0419 1021.805
2017.05.12 03:00 1059 51.97333333 600 10000 4 180 3 15.6 6.7 1011.5 817.4 1521 55 10.8 9.809301 17.71175 1022.524
2017.05.12 06:00 702 50.64 100 9 20 2 9.2 9.2 1015.7 818.5 1537 100 9.2 11.62835 11.62835 1023.843
2017.05.12 09:00 537 54.80333333 300 5000 8 0 0 12.2 10.4 1014 819.2 1541 89 11.2 12.63843 14.20137 1024.683
2017.05.12 12:00 309 57.18 100 9 360 2 9.8 9.8 1015.7 818.4 1536 100 9.8 12.10728 12.10728 1023.723
2017.05.12 15:00 877 56.37333333 300 6000 8 0 0 10 10 1016.4 819.2 1544 100 10 12.27074 12.27074 1024.683
2017.05.12 18:00 1283 56.51666667 100 9 360 3 8.400001 8.400001 1019.6 819.2 1549 100 8.400001 11.01581 11.01581 1024.683
2017.05.12 21:00 1093 56.04666667 100 9 0 0 7.4 7.4 1018.4 818.8 1543 100 7.4 10.29028 10.29028 1024.203
2017.05.13 00:00 121 83.26666667 300 5000 8 0 0 7 7 1018.8 818.2 1539 100 7 10.01209 10.01209 1023.484
2017.05.13 09:00 469 49.73666667 200 9 0 0 8.8 8.8 1016.4 816.2 1519 100 8.8 11.31843 11.31843 1021.085
2017.05.13 12:00 341 49.78666667 100 9 0 0 8.6 1016.4 816.1 1518 100 8.6 11.16621 11.16621 1020.965
2017.05.13 15:00 757 55.17666667 200 4000 8 0 0 8.8 8.400001 1015.1 815.9 1515 98 8.6 11.03583 11.31843 1020.726
2017.05.13 18:00 885 53.7 300 10000 7 160 3 12.6 4.7 1013 815.9 1511 59 8.6 8.558597 14.57974 1020.726
2017.05.13 21:00 952 53.85666667 300 10000 6 160 4 12.8 3.5 1013.5 815.3 1507 53 8.2 7.87064 14.77224 1020.006
2017.05.14 00:00 923 53.68666667 300 10000 5 210 2 11.6 2.5 1012.8 1498 53 7.2 7.287589 13.65 1018.807
2017.05.14 03:00 556 49.16333333 2500 10000 0 140 2 14.8 4.2 1011.4 1495 49 9.400001 8.272726 16.82362 1018.807
2017.05.14 06:00 362 50.91333333 2000 10000 5 0 0 16.4 7.3 1009.7 814.7 1496 55 11.4 10.21572 18.64077 1019.286
2017.05.14 09:00 273 50.90666667 600 10000 1 350 5 19.6 9.2 1007.8 814.3 1489 51 13.6 11.661 22.79829 1018.807
2017.05.14 12:00 206 52.30666667 2500 10000 0 350 2 22 9 1007.3 814.1 1486 43 14.4 11.45087 26.42852 1018.567
2017.05.14 15:00 599 54.53 2500 10000 0 200 2 16 6.3 1008.7 814.3 1491 53 10.8 9.56094 18.17105 1018.807
2017.05.14 18:00 781 57.06 2500 10000 0 180 2 14.4 5.6 1009 814.5 1493 56 9.8 9.113664 16.39441 1019.046
2017.05.14 21:00 900 56.26333333 2500 10000 0 140 4 14.6 0.7 1007.7 814.3 1489 39 8 6.426222 16.6078 1018.807
2017.05.15 00:00 925 55.96333333 2500 10000 0 150 2 12.2 0 1007.2 813.9 1485 43 6.6 6.098853 14.20137 1018.327
2017.05.15 03:00 617 55.08 2500 10000 0 130 7 18.2 -0.8 1007.3 813.9 1485 28 9.2 5.775597 20.8889 1018.327
2017.05.15 06:00 437 55.53333333 2500 10000 0 80 4 22.6 2.2 1005.1 813 1473 26 12 7.129814 27.41139 1017.247
2017.05.15 09:00 286 55.04666667 600 10000 3 340 3 23 10.8 1004.8 813.4 1476 46 15.6 12.90244 28.08423 1017.727
2017.05.15 12:00 270 56.38333333 600 10000 2 0 0 24 10 1004.2 812.4 1467 41 15.6 12.25924 29.82981 1016.528
2017.05.15 15:00 851 59.2 600 10000 1 0 0 19.4 4.3 1003.6 812 1462 37 11.4 8.280139 22.5165 1016.048
2017.05.15 18:00 997 55.61 600 10000 1 0 0 18.6 0.6 1002.7 812.2 1462 30 9.8 6.396536 21.41959 1016.288
2017.05.15 21:00 958 55.73333333 2500 10000 0 0 0 11.6 10.9 1004.7 812.4 1468 96 11.2 13.03333 13.65 1016.528
2017.05.16 00:00 972 54.42 200 9 250 2 10.6 10.6 1004.7 812.4 1468 100 10.6 12.77285 12.77285 1016.528
2017.05.16 03:00 658 51.86333333 200 9 340 2 11.4 11 1005.6 812.1 1467 98 11.2 13.1632 13.47044 1016.168
2017.05.16 06:00 491 52.85333333 300 6000 4 320 2 15.2 11.8 1006 813.3 1478 80 13.2 13.86429 17.26267 1017.607
2017.05.16 09:00 306 51.75333333 300 10000 6 360 2 16.4 11.3 1008.1 813.3 1481 72 13.4 13.41372 18.64077 1017.607
2017.05.16 12:00 306 54.83333333 500 9 340 2 11.2 10.8 1010.3 813.2 1484 98 11 12.98761 13.29297 1017.487
2017.05.16 15:00 884 55.36 500 9 340 2 10.2 9.8 1010.2 813 1483 98 10 12.14082 12.43614 1017.247
2017.05.16 18:00 1243 54.47333333 500 9 0 0 9.400001 9 1011.3 814.7 1498 98 9.2 11.49816 11.7861 1019.286
2017.05.16 21:00 1119 53.93666667 200 9 350 2 9.400001 9.400001 1010.6 814.5 1495 100 9.400001 11.7861 11.7861 1019.046
2017.05.17 00:00 1565 53.63333333 600 9 0 0 9.400001 9 1012.1 814.1 1495 98 9.2 11.49826 11.7861 1018.567
2017.05.17 03:00 897 53.23666667 600 9 0 0 9.6 9.2 1012.9 814.5 1499 98 9.400001 11.65595 11.94574 1019.046
2017.05.17 06:00 691 53.25666667 500 9 350 3 10.2 9.8 1014.1 815.5 1510 98 10 12.14042 12.43614 1020.246
2017.05.17 09:00 417 49.28 300 10000 8 350 3 12 10.2 1013.4 815.5 1508 89 11 12.46598 14.01544 1020.246
2017.05.17 12:00 371 53.41333333 400 9 360 2 9.8 9.400001 1014.5 815.7 1512 98 9.6 11.81539 12.10728 1020.486
2017.05.17 15:00 1360 52.81333333 800 9 0 0 9 8.2 1016.1 816.7 1523 95 8.6 10.9052 11.47247 1021.685
2017.05.17 18:00 1924 52.91666667 800 9 340 2 8.400001 7.6 1017.9 818.1 1537 95 8 10.45889 11.01581 1023.364
2017.05.17 21:00 1825 54.21666667 800 9 350 2 8.2 7.8 1016.9 817.8 1533 97 8 10.58967 10.86719 1023.004
2017.05.18 00:00 2464 55.07666667 800 9 0 0 7 6.6 1018.3 817.8 1535 97 6.8 9.744821 10.01209 1023.004
2017.05.18 03:00 2411 55.81333333 300 3000 7 0 0 6.2 5 1018.8 817.6 1534 92 5.6 8.698054 9.47557 1022.764
2017.05.18 06:00 1817 56.31 600 10000 2 360 3 14.2 10.7 1015.4 817.5 1528 80 12.2 12.895 16.18343 1022.644
2017.05.18 09:00 974 54.89 2500 10000 0 360 2 16.8 11 1014 817.2 1524 69 13.4 13.14319 19.12112 1022.284
2017.05.18 12:00 596 56.13666667 2500 10000 0 340 3 18.4 11.4 1013.4 816.8 1519 64 14.2 13.44242 21.15279 1021.805
2017.05.18 15:00 2093 54.89333333 2500 10000 2 0 0 15.2 10.4 1015.5 817.2 1526 73 12.4 12.56122 17.26267 1022.284
2017.05.18 18:00 1842 51.83666667 2500 10000 0 140 3 15.2 3.2 1013.4 817.6 1526 45 9.2 7.708778 17.26267 1022.764
2017.05.18 21:00 1429 53.02666667 2500 10000 0 160 2 16.2 0.8 1011.1 816.7 1515 35 8.8 6.489605 18.4046 1021.685
2017.05.19 00:00 2004 53.43 2500 10000 0 130 2 17.4 0.4 1010 816.6 1512 32 9.2 6.278153 19.86199 1021.565
2017.05.19 03:00 1389 52.15666667 2500 10000 0 140 2 17.2 1.9 1011.6 816.9 1517 36 9.6 6.985195 19.61228 1021.925
2017.05.19 06:00 813 53.38666667 2500 10000 0 120 7 24 -0.6 1009.5 817.1 1515 20 11.8 5.866727 29.82981 1022.165
2017.05.19 09:00 691 52.79 2500 10000 0 140 5 27.4 -1.2 1007.1 816.4 1506 15 13 5.573792 36.49305 1021.325
2017.05.19 12:00 369 56.15333333 600 10000 2 340 4 24.6 7.1 1006.9 816.1 1503 33 14.6 10.08716 30.922 1020.965
2017.05.19 15:00 1261 57.93666667 2500 10000 5 220 2 20.4 4.7 1009.2 816.6 1511 36 12 8.534744 23.95658 1021.565
2017.05.19 18:00 1351 56.9 2500 10000 0 160 4 19.8 0.8 1007.9 817.2 1514 28 10.4 6.46584 23.08317 1022.284
2017.05.19 21:00 1209 55.11333333 2500 10000 0 160 4 19 1.3 1006.9 817.2 1512 30 10.2 6.690242 21.96205 1022.284
2017.05.20 00:00 249 32.70666667 2500 10000 0 150 2 18.4 0.2 1007.2 816.4 1506 29 9.6 6.205468 21.15279 1021.325
2017.05.20 09:00 480 53.93333333 600 10000 1 60 17 27.6 -2.3 1003.2 814.1 1479 14 12.8 5.145342 36.92247 1018.567
2017.05.20 12:00 337 55.96 600 10000 1 130 6 28.2 -2.5 1001.7 812.8 1465 13 13 5.09567 38.23721 1017.008
2017.05.20 15:00 846 58.25333333 600 10000 5 0 0 24.4 3 1002.2 812.2 1461 25 13 7.568959 30.55412 1016.288
2017.05.20 18:00 1184 58.38 600 10000 4 200 4 20 5.2 1003.6 814.6 1484 38 12 8.808514 23.37115 1019.166
2017.05.20 21:00 1075 56.20333333 600 10000 2 150 2 19.8 3.8 1001.1 812.8 1464 35 11.4 8.015254 23.08317 1017.008
2017.05.21 00:00 1029 55.98666667 600 10000 2 200 2 20.8 1.4 999.2 811.7 1452 28 11 6.761787 24.55479 1015.688
2017.05.21 03:00 641 56.80666667 2500 10000 0 0 0 20.4 2 999.8 811 1447 29 11 7.026465 23.95658 1014.849
2017.05.21 06:00 437 57.37 2500 10000 0 100 4 25.2 -1.5 1000.5 811.6 1453 17 12 5.455653 32.0489 1015.568
2017.05.21 09:00 327 58.17333333 600 10000 5 290 10 25.4 4.8 997.7 809.5 1430 26 14 8.601436 32.4324 1013.049
2017.05.21 12:00 255 55.61 600 10000 3 70 2 18.8 7.4 998.1 808.4 1422 47 12.4 10.25563 21.68933 1011.73
2017.05.21 15:00 839 57.53666667 600 10000 5 300 11 18 -0.4 1000.9 810 1441 29 9.2 5.933081 20.62791 1013.649
2017.05.21 18:00 1084 57.73 2500 10000 0 120 8 17.6 -4.1 999.8 810.2 1440 22 8 4.505794 20.11448 1013.889
2017.05.21 21:00 1027 56.16333333 2500 10000 0 160 3 14.2 -4 1002.5 811.5 1456 28 6.4 4.549831 16.18343 1015.448
2017.05.22 00:00 1002 56.53333333 2500 10000 0 0 0 8.2 7 1006.5 811.5 1464 92 7.6 10.04288 10.86719 1015.448
2017.05.22 03:00 639 56.92666667 2500 10000 0 170 4 10.6 -0.6 1007.6 812.4 1473 46 5.6 5.844474 12.77285 1016.528
2017.05.22 06:00 484 58.24666667 2500 10000 0 20 3 18.8 4.9 1005.2 813 1474 40 11.4 8.663498 21.68933 1017.247
2017.05.22 09:00 305 54.70333333 2500 10000 0 340 4 18.8 8.2 1006.6 813.4 1480 50 12.8 10.8728 21.68933 1017.727
2017.05.22 12:00 205 52.27 2500 10000 0 360 4 18.4 8.1 1008.6 813.1 1481 51 12.6 10.81168 21.15279 1017.367
2017.05.22 15:00 877 57.17666667 2500 10000 0 250 2 14.8 5.2 1009.8 813.6 1487 53 9.8 8.856945 16.82362 1017.967
2017.05.22 18:00 1191 57.11333333 2500 10000 0 160 5 16.6 -5.6 1007.7 814.4 1490 21 7.2 4.033709 18.8796 1018.927
2017.05.22 21:00 966 53.41333333 2500 10000 0 160 4 16.4 -5.2 1008.1 814.7 1493 22 7.2 4.161646 18.64077 1019.286
2017.05.23 00:00 1121 55.86 2500 10000 0 200 5 15.4 -5.6 1008.6 814.7 1494 23 6.6 4.012249 17.48594 1019.286
2017.05.23 03:00 636 56.05 2500 10000 0 190 3 14.8 -5.2 1010.8 815.2 1502 25 6.4 4.135965 16.82362 1019.886
2017.05.23 06:00 491 56.78666667 2500 10000 0 140 5 22.8 -13.3 1007.7 815.4 1498 8 8.8 2.197361 27.74603 1020.126
2017.05.23 09:00 350 55.73666667 2500 10000 0 40 3 25.4 -7.6 1006.1 814.9 1491 11 10.8 3.438059 32.4324 1019.526
2017.05.23 12:00 353 58.29333333 2500 10000 1 330 2 23.4 4.7 1005.9 814.3 1486 30 13.2 8.527561 28.77145 1018.807
2017.05.23 15:00 1096 57.35333333 2500 10000 0 330 2 19.6 3.5 1007.7 814.4 1490 34 11.2 7.827043 22.79829 1018.927
2017.05.23 18:00 1608 56.13333333 2500 10000 0 190 2 19.6 -8.7 1006 815 1492 14 8 3.166606 22.79829 1019.646
2017.05.23 21:00 1198 57.03333333 2500 10000 0 170 3 19.2 -7.7 1005.5 815.2 1493 15 8 3.425289 22.23776 1019.886
2017.05.24 00:00 1825 54.09333333 2500 10000 0 140 3 14.2 -4.8 1007.8 815.1 1496 26 6.2 4.26545 16.18343 1019.766
2017.05.24 03:00 1185 52.02666667 2500 10000 0 130 2 19.4 -6.2 1007.9 815.6 1500 17 8.400001 3.847501 22.5165 1020.366
2017.05.24 06:00 881 52.63 600 10000 1 150 5 24.4 -2.7 1004.3 814.2 1482 16 11.4 5.013348 30.55412 1018.687
2017.05.24 09:00 553 51.45333333 600 10000 1 90 2 23.2 9.7 1004.1 814.2 1482 42 15.2 12.0583 28.42603 1018.687
2017.05.24 12:00 451 52.54333333 600 10000 2 120 3 24 -2.8 1005.6 813.6 1479 17 11.2 4.97212 29.82981 1017.967
2017.05.24 15:00 1516 54.89333333 600 10000 4 100 7 24.2 -5.9 1003.3 813.2 1472 13 10.6 3.936291 30.19007 1017.487
2017.05.24 18:00 2233 55.46 2500 10000 0 160 2 12.8 10.4 1006.9 815 1493 85 11.4 12.55878 14.77224 1019.646
2017.05.24 21:00 2014 56.90333333 2500 10000 0 180 3 13.8 2.6 1008.3 815.5 1500 32 6.6 5.049159 15.76863 1020.246
2017.05.25 00:00 2912 55.21 300 10000 2 310 2 8.8 8.400001 1009.9 816 1507 98 8.6 11.03582 11.31843 1020.845
2017.05.25 03:00 2873 52.22333333 2500 10000 0 30 2 8.2 7.4 1010.9 816.6 1514 95 7.8 10.31428 10.86719 1021.565
2017.05.25 06:00 1949 53.84666667 2500 10000 0 360 2 14.8 12.1 1012.6 816.9 1519 84 13.2 14.11962 16.82362 1021.925
2017.05.25 09:00 1424 53.81666667 2500 10000 0 360 6 18.6 7.9 1011.6 817.2 1520 50 10.6 7.549305 21.41959 1022.284
2017.05.25 12:00 797 56.88 2500 10000 0 350 5 20.2 4.9 1012 816.4 1514 37 12 8.666547 23.66228 1021.325
2017.05.25 15:00 2318 57.58333333 2500 10000 0 0 0 16.6 4.7 1014.2 816.9 1521 45 10.4 8.556744 18.8796 1021.925
2017.05.25 18:00 2589 56.98 2500 10000 0 140 2 12.4 1.4 1014.8 817.9 1531 47 7.2 6.752131 14.38946 1023.124
2017.05.25 21:00 1719 57.20333333 2500 10000 0 170 3 12.2 -1.9 1013 817.5 1525 37 6 5.295744 14.20137 1022.644
2017.05.26 00:00 2026 55.97333333 2500 10000 0 190 3 11.2 -3.6 1011.8 816.6 1515 35 5 4.673115 13.29297 1021.565
2017.05.26 03:00 1610 54.68333333 2500 10000 0 0 0 9.400001 -1.8 1013.9 816.7 1519 45 4.6 5.345955 11.7861 1021.685
2017.05.26 06:00 1018 55.29 2500 10000 0 10 2 15.6 6.2 1013.3 817.2 1522 54 10.6 9.508134 17.71175 1022.284
2017.05.26 09:00 772 55.48666667 2500 10000 0 10 4 20.6 10.9 1010.7 816.8 1515 54 14.8 13.0384 24.25407 1021.805
2017.05.26 12:00 521 56.07 2500 10000 0 350 5 20.8 11.9 1010.3 816.3 1510 57 15.4 13.96393 24.55479 1021.205
2017.05.26 15:00 1378 57.26333333 2500 10000 0 160 2 17.2 12.6 1012.1 816.2 1512 74 14.4 14.56841 19.61228 1021.085
2017.05.26 18:00 1267 55.70333333 2500 10000 0 150 3 16.4 1.8 1011.1 816.4 1512 37 9.2 6.931767 18.64077 1021.325
2017.05.26 21:00 1095 54.17 2500 10000 0 180 2 14.4 -0.9 1008.6 815.2 1498 35 7.4 5.730862 16.39441 1019.886
2017.05.27 00:00 338 29.88 2500 10000 0 150 4 19.8 -6.1 1006.8 815.2 1495 17 8.6 3.871151 23.08317 1019.886
2017.05.27 09:00 662 52.17 2500 10000 0 360 6 18.6 7.9 1011.6 1519 50 12.6 10.66209 21.41959 1022.284
2017.05.27 12:00 370 54.85333333 2500 10000 0 350 2 25 5.2 1004.7 1490 28 14 8.810933 31.66935 1019.766
2017.05.27 15:00 999 57.96333333 2500 10000 0 0 0 21.8 5.3 1005.2 814.3 1485 34 12.8 8.916606 26.10782 1018.807
2017.05.27 18:00 1296 54.65333333 2500 10000 0 150 3 22.4 -4.1 1002.8 814.3 1480 17 10.2 4.498506 27.08027 1018.807
2017.05.27 21:00 1063 41.33 2500 10000 0 160 3 21.6 -3.5 1002.8 814.3 1486 18 10 4.723479 25.79052 1018.807
2017.05.28 00:00 1204 52.77 2500 10000 0 160 4 19.2 -3.2 1004.3 814.3 1483 22 9 4.836084 22.23776 1018.807
2017.05.28 03:00 786 52.27666667 2500 10000 0 0 0 17.4 1 1007 815.2 1495 33 9.400001 6.575346 19.86199 1019.886
2017.05.28 06:00 449 52.99 2500 10000 0 330 3 17.4 11.7 1006.2 815.2 1494 69 14 13.76028 19.86199 1019.886
2017.05.28 09:00 345 52.07666667 2500 10000 4 10 5 24.2 3.2 1005.6 816 1500 25 13 7.664742 30.19007 1020.845
2017.05.28 12:00 325 54.35333333 2500 10000 2 50 4 23.8 5.3 1005.9 815.6 1497 30 13.6 8.917776 29.47332 1020.366
2017.05.28 15:00 965 54.55333333 2500 10000 2 0 0 18.6 6.1 1008.6 815.7 1502 44 11.8 9.399793 21.41959 1020.486
2017.05.28 18:00 1219 54.92 2500 10000 0 160 2 15.4 3 1010.7 816.4 1512 43 9.2 7.58407 17.48594 1021.325
2017.05.28 21:00 1155 53.20666667 2500 10000 0 0 0 14.6 -3.3 1009.1 816.6 1511 29 6.8 4.78629 16.6078 1021.565
2017.05.29 00:00 1102 53.41666667 300 10000 4 0 0 8.6 7.1 1013.1 818.4 1532 90 7.8 10.05214 11.16621 1023.723
2017.05.29 03:00 729 52.07333333 600 10000 2 150 2 9 5.4 1016.2 819.4 1545 78 7.2 8.971881 11.47247 1024.923
2017.05.29 06:00 508 49.15666667 600 10000 2 360 4 17.2 10.3 1014.7 819.9 1547 64 13.2 12.54354 19.61228 1025.522
2017.05.29 09:00 340 50.52333333 2500 10000 0 340 5 19.4 10.2 1014.3 820 1548 55 14 12.43688 22.5165 1025.642
2017.05.29 12:00 344 52.49 600 10000 4 20 2 17.4 12.8 1017.6 820.5 1557 74 14.6 14.77217 19.86199 1026.241
2017.05.29 15:00 1029 54.32333333 600 10000 7 0 0 14.4 12.4 1019.8 821.4 1567 88 13.2 14.37638 16.39441 1027.321
2017.05.29 18:00 1139 50.20666667 2500 10000 0 160 3 14 4.6 1018.5 822.3 1574 53 9.2 8.474668 15.97485 1028.4
2017.05.29 21:00 1201 52.39333333 2500 10000 0 150 3 14.2 0 1016.7 821.3 1562 38 7.6 6.100867 16.18343 1027.201
2017.05.30 00:00 1177 51.96 2500 10000 0 110 3 15.2 -6.2 1016.1 820.3 1553 22 6.4 3.839568 17.26267 1026.002
2017.05.30 03:00 808 51.68666667 2500 10000 0 140 2 15.2 -2.2 1016.8 820.1 1552 30 7.4 5.179249 17.26267 1025.762
2017.05.30 06:00 516 50.68333333 2500 10000 0 330 2 22 1.6 1013.4 819.4 1541 26 11.6 6.84111 26.42852 1024.923
2017.05.30 09:00 381 51.16333333 2500 10000 0 20 3 25.2 5.4 1011.2 818.8 1533 28 14.2 8.986999 32.0489 1024.203
2017.05.30 12:00 337 51.67 2500 10000 0 330 5 26.4 2.3 1009.9 818.2 1526 21 13.6 7.196859 34.41057 1023.484
2017.05.30 15:00 1195 53.00333333 2500 10000 0 0 0 22.6 1.4 1011 818 1526 25 11.8 6.772969 27.41139 1023.244
2017.05.30 18:00 1374 53.45666667 2500 10000 0 200 3 19.8 0.1 1008.9 817.4 1517 27 10.2 6.166353 23.08317 1022.524
2017.05.30 21:00 1334 52.95 2500 10000 0 120 3 20.4 -3 1006.7 816.6 1507 20 9.6 4.899135 23.95658 1021.565
2017.05.31 00:00 1886 51.88666667 2500 10000 0 190 4 21.2 -2 1005.3 816 1499 21 10.2 5.264314 25.16602 1020.845
2017.05.31 03:00 1158 48.73666667 600 10000 0 160 5 19.6 -0.2 1007.3 816.2 1504 26 10 6.010156 22.79829 1021.085
2017.05.31 06:00 979 50.24333333 2500 10000 0 70 5 26 0.1 1005.5 815.8 1498 18 12.8 6.168159 33.60704 1020.606
2017.05.31 09:00 589 50.81666667 2500 10000 0 350 4 27.4 6 1003.7 815.2 1490 26 15.2 9.316261 36.49305 1019.886
2017.05.31 12:00 473 52.85666667 2500 10000 0 340 4 26 7.3 1003.1 814.6 1483 30 15.2 10.23332 33.60704 1019.166
2017.05.31 15:00 1765 50.54666667 2500 10000 0 160 2 22.8 4.8 1003.9 813.8 1478 31 13 8.594747 27.74603 1018.207
2017.05.31 18:00 1968 51.93 2500 10000 0 0 0 18.8 1.6 1003 813.6 1475 32 10.2 6.845567 21.68933 1017.967
2017.05.31 21:00 1962 50.12 2500 10000 0 100 2 16.2 0.9 1003 1471 35 8.8 6.5103 18.4046 1017.487
2017.06.01 00:00 2858 44.53 300 10000 8 0 0 11.6 9.400001 1004.9 1476 87 10.4 11.82362 13.65 1017.727
2017.06.01 03:00 3167 46.41666667 300 5000 8 0 0 11.4 8.5 1006 813.2 1477 82 9.8 11.06768 13.47044 1017.487
2017.06.01 06:00 2869 46.48333333 2500 10000 0 350 4 18 10.9 1004.1 812.6 1468 63 13.8 13.04171 20.62791 1016.768
2017.06.01 09:00 1376 48.77 2500 10000 0 270 7 19.6 12.4 1005.1 813.2 1475 63 15.2 14.40378 22.79829 1017.487
2017.06.01 12:00 948 52.25 300 10000 2 310 4 19.6 11.3 1005.9 812.4 1470 59 14.6 13.36226 22.79829 1016.528
2017.06.01 15:00 2806 51.78 2500 10000 0 320 2 17 7.2 1007.4 812.6 1474 52 11.6 10.14395 19.36533 1016.768
2017.06.01 18:00 3041 53.88666667 2500 10000 0 0 0 12.4 5 1006.9 812.6 1473 60 8.6 8.698997 14.38946 1016.768
2017.06.01 21:00 2453 53.48666667 2500 10000 0 150 2 8.8 6.9 1008.4 813.4 1483 88 7.8 9.925357 11.31843 1017.727
2017.06.02 00:00 2277 51.80666667 300 7000 8 100 2 9.2 6.9 1007 812.4 1472 86 8 9.941422 11.62835 1016.528
2017.06.02 03:00 2271 49.99 300 10000 8 0 0 10 5.2 1008.4 812.9 1479 72 7.6 8.873094 12.27074 1017.128
2017.06.02 06:00 1740 50.31 300 10000 4 360 3 16.8 8.2 1007.6 813.1 1479 57 12 10.89703 19.12112 1017.367
2017.06.02 09:00 1131 52.33 2500 10000 0 350 2 18.2 9.6 1006.9 812 1469 57 13.2 11.92 20.8889 1016.048
2017.06.02 12:00 672 53.93666667 300 10000 6 340 6 14.4 10.6 1008.3 812.1 1472 78 12.2 12.77386 16.39441 1016.168
2017.06.02 15:00 1647 53.23333333 100 9 360 2 10.8 10.4 1010.1 812.7 1480 98 10.6 12.64298 12.94419 1016.888
2017.06.02 18:00 1512 54.19333333 100 9 360 2 10 10 1010.1 814.5 1495 100 10 12.27074 12.27074 1019.046
2017.06.02 21:00 1246 53.26 100 9 0 0 10 10 1010.3 815 1499 100 10 12.27074 12.27074 1019.646
2017.06.03 00:00 1091 49.58333333 2500 10000 0 160 2 9.6 6.9 1010.9 814.1 1493 83 8.2 9.956541 11.94574 1018.567
2017.06.03 03:00 62 43.23666667 300 10000 2 120 2 9.8 7.9 1013.5 815.2 1506 88 8.8 10.66708 12.10728 1019.886
2017.06.03 09:00 102 34.84333333 300 10000 4 20 6 19.2 10 1011.4 816.2 1511 55 13.8 12.24705 22.23776 1021.085
2017.06.03 12:00 721 52.41 300 10000 6 70 2 15.8 9.900001 1014.1 817.2 1524 68 12.4 12.16946 17.94011 1022.284
2017.06.03 15:00 1056 55.22 300 10000 4 360 2 13 8.6 1015.3 817.3 1526 75 10.6 11.20559 14.96696 1022.404
2017.06.03 18:00 1265 54.66333333 300 10000 6 180 2 12.6 8.2 1014.9 818.3 1534 74 10.2 10.86697 14.57974 1023.604
2017.06.03 21:00 1197 53.53 2500 10000 0 140 2 10.8 5.7 1013.5 817.9 1529 71 8.2 9.168088 12.94419 1023.124
2017.06.04 00:00 1167 52.42 2500 10000 0 200 2 10.6 4.6 1014.9 817.9 1531 66 7.6 8.471404 12.77285 1023.124
2017.06.04 03:00 721 48.88333333 2500 10000 0 140 3 11.8 1.6 1016.8 818.8 1541 50 7 6.871829 13.83165 1024.203
2017.06.04 06:00 426 49.51666667 2500 10000 0 320 2 19 6.1 1014.7 819.4 1543 43 12 9.432532 21.96205 1024.923
2017.06.04 09:00 392 52.04666667 2500 10000 0 340 8 21.8 4.2 1013.4 818.6 1535 32 12.4 8.241283 26.10782 1023.963
2017.06.04 12:00 344 55.66 2500 10000 0 50 5 20 8.400001 1013.8 818.5 1534 47 13.4 11.04692 23.37115 1023.843
2017.06.04 15:00 1041 55.20666667 2500 10000 0 130 2 17 7.2 1014.9 818.8 1538 52 11.6 10.1172 19.36533 1024.203
2017.06.04 18:00 1267 55.42333333 2500 10000 0 160 2 12.4 6.7 1015.2 819.8 1547 68 9.400001 9.821044 14.38946 1025.402
2017.06.04 21:00 1334 51.85666667 2500 10000 0 150 2 14 6 1013.4 819.6 1543 59 9.8 9.356863 15.97485 1025.162
2017.06.05 00:00 1300 53.92333333 2500 10000 0 260 2 11.8 5.6 1014.3 819.1 1540 66 8.6 9.071939 13.83165 1024.563
2017.06.05 03:00 722 52.16666667 2500 10000 0 230 2 10.6 4.1 1016.3 819.3 64 7.4 8.19549 12.77285 1024.803
2017.06.05 06:00 534 52.95666667 2500 10000 0 340 2 18.4 9.8 1015.7 820.2 1552 57 13.4 12.0865 21.15279 1025.882
2017.06.05 09:00 440 53.33 2500 10000 0 340 6 22.2 10.9 1013 1543 49 15.4 13.03235 26.75266 1025.282
2017.06.05 12:00 345 54.46333333 2500 10000 0 50 5 20 8.400001 1013.8 1534 47 13.4 11.04692 23.37115 1023.843
2017.06.05 15:00 1246 54.46666667 100 9 340 2 15.6 15 1017.7 96 15.2 17.00034 17.71175 1026.601
2017.06.05 18:00 1615 54.53666667 300 10000 4 150 2 14.4 13.7 1016.4 821.6 1565 96 14 15.71226 16.39441 1027.56
2017.06.05 21:00 1332 54.19 2500 10000 0 0 0 12.6 10.1 1015.3 821.1 1559 85 11.2 12.37449 14.57974 1026.961
2017.06.06 00:00 1456 53.67333333 2500 10000 0 180 2 14.6 1.8 1015.4 820.5 1553 42 8.400001 6.951216 16.6078 1026.241
2017.06.06 03:00 950 51.57 2500 10000 0 100 2 17.2 1.8 1015.3 1550 36 9.6 6.965764 19.61228 1025.762
2017.06.06 06:00 645 53.37333333 2500 10000 0 0 0 20.2 9.1 1014.2 1548 49 13.8 11.57548 23.66228 1025.642
2017.06.06 09:00 531 52.36333333 2500 10000 0 360 6 24.6 11.2 1013.1 820 1546 43 16.4 13.2683 30.922 1025.642
2017.06.06 12:00 435 56.14666667 2500 10000 0 340 3 24.2 12.7 1011.4 819.3 1538 48 17 14.65206 30.19007 1024.803
2017.06.06 15:00 1573 55.91333333 2500 10000 0 0 0 22.4 13.1 1010.6 818.8 1532 56 16.6 15.08512 27.08027 1024.203
2017.06.06 18:00 1801 55.59666667 2500 10000 0 160 3 20.2 5.9 1010.9 818.8 1532 39 12.4 9.286535 23.66228 1024.203
2017.06.06 21:00 1206 54.83666667 2500 10000 0 160 3 21 0.4 1009.4 818.9 1531 25 10.8 6.270322 24.85876 1024.323
2017.06.07 00:00 2360 51.8 2500 10000 0 160 2 19.2 -1.7 1009.7 1527 24 9.400001 5.377869 22.23776 1023.723
2017.06.07 03:00 1379 52.07666667 2500 10000 0 130 6 21.6 -2.8 1010.5 1536 19 10.2 4.973463 25.79052 1024.803
2017.06.07 06:00 1045 53.24666667 2500 10000 0 100 5 26.8 -1.1 1007.5 1517 16 12.8 5.625445 35.2308 1022.884
2017.06.07 09:00 736 54.41666667 600 10000 1 350 4 29.2 6.3 1004.8 816.7 1504 24 16 9.557478 40.51908 1021.685
2017.06.07 12:00 521 54.87333333 600 10000 2 20 2 29 8.1 1003.8 815.4 1491 27 16.6 10.80095 40.05346 1020.126
2017.06.07 15:00 1880 56.06666667 2500 10000 0 0 0 25.2 7 1004.3 815.4 1492 31 14.8 10.04797 32.0489 1020.126
2017.06.07 18:00 2380 55.46 2500 10000 0 170 2 21.6 0.2 1004.4 815.6 1494 24 11 6.209918 25.79052 1020.366
2017.06.07 21:00 1846 54.01666667 2500 10000 0 120 4 22.2 -2.2 1003.1 815.4 1490 20 10.6 5.215394 26.75266 1020.126
2017.06.08 00:00 2877 53.11 2500 10000 0 160 2 20.6 -1.8 1003.4 815.1 1488 22 10 5.367329 24.25407 1019.766
2017.06.08 03:00 2986 50.19333333 2500 10000 0 120 5 20.4 -2.2 1005 815.3 1493 22 9.8 5.202176 23.95658 1020.006
2017.06.08 06:00 2125 52.15 2500 10000 0 340 3 21.4 12.7 1005.4 815.6 1496 58 16 14.65206 25.4766 1020.366
2017.06.08 09:00 1379 53.39333333 600 10000 3 350 8 21 14.7 1005.3 815.7 1497 67 17 16.75836 24.85876 1020.486
2017.06.08 12:00 915 55.76666667 600 10000 1 340 4 23.6 14.6 1005 815.7 1496 57 17.8 16.58966 29.12054 1020.486
2017.06.08 15:00 2482 55.41 600 10000 1 350 2 18 13.1 1007 815.6 1499 73 15 15.08691 20.62791 1020.366
2017.06.08 18:00 2363 56.06 600 10000 8 30 3 14.2 12.9 1009.7 816.9 1514 92 13.4 14.84104 16.18343 1021.925
2017.06.08 21:00 1868 55.5 300 10000 8 0 0 12.2 10.8 1011.4 817.5 1522 91 11.4 12.9479 14.20137 1022.644
2017.06.09 00:00 2297 52.49666667 300 8000 8 170 2 12.4 11 1010.4 817.5 1520 91 11.6 13.12745 14.38946 1022.644
2017.06.09 03:00 2073 51.23333333 600 10000 6 0 0 14 11.6 1011 816.8 1515 86 12.6 13.66607 15.97485 1021.805
2017.06.09 06:00 1296 52.6 2500 10000 0 360 2 20 10.6 1009.6 816.3 1509 54 14.4 12.74196 23.37115 1021.205
2017.06.09 09:00 1187 53.74666667 2500 10000 0 310 5 22 12.3 1009 815.9 1505 54 16 14.25963 26.42852 1020.726
2017.06.09 12:00 683 55.57 2500 10000 0 350 6 22.4 13.1 1008.2 815.5 1500 56 16.6 15.10042 27.08027 1020.246
2017.06.09 15:00 1249 56.72 2500 10000 0 0 0 19.2 12.7 1008.5 815.3 1499 66 15.2 14.65697 22.23776 1020.006
2017.06.09 18:00 1451 54.53 2500 10000 0 160 3 16.8 10.6 1007.9 815.7 1501 67 13.2 12.81766 19.12112 1020.486
2017.06.09 21:00 1249 53.17666667 2500 10000 0 160 2 17.6 4.7 1006.1 814.7 1490 42 10.8 8.517765 20.11448 1019.286
2017.06.10 00:00 261 30.63666667 2500 10000 0 0 0 16.6 3.2 1007.7 815.7 1501 41 9.8 7.675416 18.8796 1020.486
2017.06.10 09:00 627 50.18666667 600 10000 1 20 3 25.8 9.900001 1003.7 814.2 1481 37 16.2 12.15936 33.21144 1018.687
2017.06.10 12:00 444 54.71 2500 10000 0 360 3 25.6 12.9 1003.5 813.8 1477 45 17.6 14.91267 32.81991 1018.207
2017.06.10 15:00 854 57.22 2500 10000 0 0 0 25.2 11.6 1003.6 813.8 1477 43 16.8 13.65922 32.0489 1018.207
2017.06.10 18:00 1007 55.58 2500 10000 0 170 4 22 5.1 1002.8 813.6 1474 33 12.8 8.791627 26.42852 1017.967
2017.06.10 21:00 1078 56.55 2500 10000 0 120 2 21.8 -0.7 1001.6 813.1 1468 22 10.8 5.797857 26.10782 1017.367
2017.06.11 00:00 997 54.11 2500 10000 0 130 4 21.6 -2.6 1001.6 812.9 1466 20 10.2 5.031757 25.79052 1017.128
2017.06.11 03:00 689 53.29 2500 10000 0 140 2 20.2 -1.8 1002.4 813.1 1469 23 9.8 5.35074 23.66228 1017.367
2017.06.11 06:00 472 53.38666667 2500 10000 0 360 3 31 3.9 999 812.6 1458 18 15.8 8.071244 44.92594 1016.768
2017.06.11 09:00 311 53.15333333 2500 10000 0 290 2 30.6 7.8 998.4 812.2 1454 24 17 10.53964 43.91224 1016.288
2017.06.11 12:00 398 54.90666667 2500 10000 0 360 8 30.2 6 998 811.7 1449 22 16.2 9.324922 42.91846 1015.688
2017.06.11 15:00 825 56.78666667 2500 10000 0 0 0 25.8 4.3 1000.2 811.7 1453 25 14 8.321977 33.21144 1015.688
2017.06.11 18:00 905 55.13 800 9 0 0 15.8 15.5 999.9 812.4 1459 98 15.6 17.58193 17.94011 1016.528
2017.06.11 21:00 961 54.33666667 300 5000 8 280 2 14.8 12.5 1001.1 812.8 1464 86 13.4 14.454 16.82362 1017.008
2017.06.22 00:00 1444 55.11666667 300 10000 4 0 0 13.2 10.8 1003.6 812.1 1463 85 11.8 12.92324 15.16394 1016.168
2017.06.22 03:00 884 57.02 300 10000 5 130 4 12.4 11 1006.3 812.5 1472 91 11.6 13.13065 14.38946 1016.648
2017.06.22 06:00 2410 57.38666667 300 10000 6 140 4 18.4 12.9 1004.7 812.5 1469 70 15 14.83466 21.15279 1016.648
2017.06.22 09:00 2674 56.35333333 300 10000 4 360 2 21.2 13.2 1004 812.2 1465 60 16.2 15.15986 25.16602 1016.288
2017.06.22 12:00 2287 56.8 300 10000 5 230 4 22 12.7 1004 812.2 1465 55 16.2 14.6407 26.42852 1016.288
2017.06.22 15:00 2708 54.41666667 300 10000 5 340 4 18.6 14.5 1005.9 812.7 1473 77 16 16.48275 21.41959 1016.888
2017.06.22 18:00 2598 53.88 100 9 350 2 14.8 14.2 1006.6 813.8 1483 96 14.4 16.13432 16.82362 1018.207
2017.06.22 21:00 1608 55.21666667 100 9 330 3 14 13.7 1006.5 814.3 1487 98 13.8 15.6385 15.97485 1018.807
2017.06.23 00:00 1542 54.81333333 100 9 360 4 13.6 13.3 1006.8 814.6 1490 98 13.4 15.23303 15.56475 1019.166
2017.06.23 03:00 1595 54.19333333 100 9 330 2 13 12.7 1009.5 815.6 1503 98 12.8 14.64191 14.96696 1020.366
2017.06.23 06:00 2867 54.47 100 9 270 3 14 13.7 1010.9 816 1509 98 13.8 15.63823 15.97485 1020.845
2017.06.23 09:00 3167 55.07 100 9 330 3 13 12.7 1012 816.3 1513 98 12.8 14.64179 14.96696 1021.205
2017.06.23 12:00 2577 54.49666667 100 9 320 3 12.2 11.9 1012.3 816.1 1512 98 12 13.88502 14.20137 1020.965
2017.06.23 15:00 1564 52.51 100 9 350 2 12.2 11.9 1012.8 816.3 1514 98 12 13.88499 14.20137 1021.205
2017.06.23 18:00 423 51.56 100 9 290 3 12.2 12.2 1013 816.8 1519 100 12.2 14.20137 14.20137 1021.805
2017.06.24 00:00 963 54.42333333 2500 10000 0 240 3 11.6 10.6 1012.9 815.9 1511 93 11 12.72642 13.65 1020.726
2017.06.24 03:00 830 55.28666667 2500 10000 0 150 2 12.4 10.3 1013.7 816.7 1519 87 11.2 12.50992 14.38946 1021.685
2017.06.24 06:00 1877 56.53333333 300 10000 5 300 3 17 12 1012.4 817.1 1520 72 14 14.01626 19.36533 1022.165
2017.06.24 09:00 2206 55.63 300 10000 6 310 3 16.4 12.1 1012.2 817 1519 76 13.8 14.07139 18.64077 1022.045
2017.06.24 12:00 2054 55.36666667 300 10000 2 140 2 19.4 12.6 1009.2 815.1 1498 64 15.2 14.52736 22.5165 1019.766
2017.06.24 15:00 2947 55.17 200 4000 8 350 3 15.6 14.3 1010.3 815.3 1502 92 14.8 16.30248 17.71175 1020.006
2017.06.24 18:00 3275 52.18333333 300 10000 4 40 2 14.6 14.3 1009.5 815.7 1504 98 14.4 16.26406 16.6078 1020.486
2017.06.24 21:00 2133 52.02 2500 10000 0 180 2 15.6 6.3 1009.1 815 1497 54 10.6 9.516923 17.71175 1019.646
2017.06.25 00:00 2321 52.21333333 2500 10000 0 140 2 15.8 4.1 1007.5 814.6 1491 46 9.8 8.202085 17.94011 1019.166
2017.06.25 03:00 2020 53.81333333 2500 10000 0 160 3 17 3.3 1009 814.9 1496 40 10 7.713001 19.36533 1019.526
2017.06.25 06:00 3449 53.48333333 2500 10000 0 340 2 19.6 7.5 1008.2 815 1496 45 12.8 10.34418 22.79829 1019.646
2017.06.25 09:00 3349 55.38333333 600 10000 2 310 5 22.4 12 1006.6 815.1 1494 52 16 14.00296 27.08027 1019.766
2017.06.25 12:00 2759 55.83333333 600 10000 2 350 5 22 14.8 1006.3 815 1492 64 17.4 16.86654 26.42852 1019.646
2017.06.25 15:00 4670 59.90666667 600 10000 3 0 0 20 13.2 1007.9 815.9 1503 65 15.8 15.20211 23.37115 1020.726
2017.06.25 18:00 5041 62.72666667 600 10000 2 0 0 15.2 11.8 1009.8 816.7 1513 80 13.2 13.85886 17.26267 1021.685
2017.06.25 21:00 4458 60.48333333 600 10000 2 160 2 14.4 11 1010.6 817.9 1524 80 12.4 13.08246 16.39441 1023.124
2017.06.26 00:00 5063 59.46 600 10000 2 0 0 13.2 10.4 1011.8 818.4 1530 83 11.6 12.60375 15.16394 1023.723
2017.06.26 03:00 4440 46.4 2500 10000 0 0 0 13.6 9.7 1013.9 819.5 1543 77 11.4 12.02993 15.56475 1025.042
2017.06.26 06:00 2229 36.68666667 600 10000 6 340 5 20 13.6 1013.5 820 1547 66 16 15.55033 23.37115 1025.642
2017.06.26 09:00 1459 29.78666667 600 10000 6 330 5 19.4 12.2 1014 819.8 1546 63 15 14.15981 22.5165 1025.402
2017.06.26 12:00 4306 54.66333333 600 10000 6 10 3 20.4 14 1013.9 819.8 1545 67 16.4 16.02069 23.95658 1025.402
2017.06.26 15:00 4973 58.80666667 200 2000 8 0 0 15.6 14.6 1015.4 819.8 1548 94 15 16.64889 17.71175 1025.402
2017.06.26 18:00 4354 52.94 300 3000 8 0 0 15.2 13.9 1014 820.4 1551 92 14.4 15.87001 17.26267 1026.122
2017.06.26 21:00 2121 57.47666667 300 10000 8 0 0 14.4 12 1014 819.8 1546 86 13 14.04994 16.39441 1025.402
2017.06.27 00:00 1950 51.98666667 300 10000 8 0 0 12.2 10.1 1013.5 819 1538 87 11 12.3323 14.20137 1024.443
2017.06.27 03:00 1762 51.37 300 10000 6 0 0 12.2 10.1 1015.8 819.4 1545 87 11 12.33192 14.20137 1024.923
2017.06.27 06:00 3084 54.43 2500 10000 0 320 2 20.6 14.3 1012.3 819.2 1538 67 16.6 16.26144 24.25407 1024.683
2017.06.27 09:00 2670 54.05 2500 10000 0 10 2 24.6 15 1010.4 818.7 1531 55 18.4 17.09711 30.922 1024.083
2017.06.27 12:00 1920 53.78 2500 10000 0 330 4 24 16.8 1010.7 818.2 1527 64 19.2 19.0998 29.82981 1023.484
2017.06.27 15:00 1775 54.04333333 2500 10000 0 0 0 22.6 16.9 1010.6 817.8 1523 70 18.8 19.20633 27.41139 1023.004
2017.06.27 18:00 1013 52.88666667 2500 10000 0 160 3 21.2 8.7 1009.2 818 1523 45 14 11.26906 25.16602 1023.244
2017.06.27 21:00 117 52.41333333 2500 10000 0 130 2 20.4 5.2 1007.9 817.7 1518 37 12.2 8.843958 23.95658 1022.884
2017.06.28 00:00 1094 48.53 2500 10000 0 150 3 21.2 4.9 1006.6 816.7 1507 34 12.4 8.647079 25.16602 1021.685
2017.06.28 03:00 854 50.06 2500 10000 0 0 0 19.4 6.2 1007.6 816.7 1509 42 12.2 9.503053 22.5165 1021.685
2017.06.28 06:00 1671 53.25333333 2500 10000 0 130 2 30.2 7 1004.3 816.7 1503 23 16.6 10.00502 42.91846 1021.685
2017.06.28 09:00 1868 55.74666667 2500 10000 0 360 8 31.2 7.7 1003.9 816.5 1501 23 17.2 10.47891 45.44038 1021.445
2017.06.28 12:00 1746 54.09 2500 10000 0 40 11 31.8 3.6 1002.7 815.7 1492 17 16 7.873489 47.0145 1020.486
2017.06.28 15:00 1599 52.27 2500 10000 0 290 2 27.4 3.6 1004.6 815.5 1494 22 14.4 7.92381 36.49305 1020.246
2017.06.28 18:00 1858 51.38333333 2500 10000 0 160 5 24.2 4.9 1001.4 815.1 1485 29 13.6 8.661345 30.19007 1019.766
2017.06.28 21:00 585 52.20666667 2500 10000 0 170 4 21 6.1 1002.2 815.1 1486 38 12.8 9.431866 24.85876 1019.766
2017.06.29 00:00 621 51.35 2500 10000 0 150 2 23 4 1000.2 814.2 1475 29 12.8 8.136671 28.08423 1018.687
2017.06.29 03:00 316 57.12 2500 10000 0 0 0 23.4 4.1 1001.6 814.2 1477 28 13 8.201287 28.77145 1018.687
2017.06.29 06:00 461 61.84666667 2500 10000 0 0 0 26.8 1.8 1002.1 814.6 1482 20 13.6 6.97333 35.2308 1019.166
2017.06.29 09:00 353 66.92 2500 10000 0 180 3 27.4 3.7 1002.7 814.4 1481 22 14.4 7.935236 36.49305 1018.927
2017.06.29 12:00 320 63.41333333 2500 10000 0 340 5 26.6 16.8 1000.5 813.8 1472 55 20 19.07966 34.81858 1018.207
2017.06.29 15:00 316 74.05333333 2500 10000 0 350 2 21.6 17.4 1001.1 813.1 1467 77 18.8 19.87027 25.79052 1017.367
2017.06.29 18:00 170 104.3066667 600 9 340 3 17.2 16.9 1002.9 814.2 1480 98 17 19.23522 19.61228 1018.687
2017.06.29 21:00 138 113.0066667 300 3000 8 0 0 16.2 16.2 1002.9 814 1478 100 16.2 18.4046 18.4046 1018.447
2017.06.30 00:00 206 87.79666667 400 9 0 0 16 16 1002.5 813.4 1472 100 16 18.17105 18.17105 1017.727
2017.06.30 03:00 597 51.19333333 300 5000 8 0 0 16 16 1004.8 813.8 1480 100 16 18.17105 18.17105 1018.207
2017.06.30 06:00 639 55.13666667 300 4000 4 330 4 21.8 14.3 1003.7 813.2 1473 62 17 16.24655 26.10782 1017.487
2017.06.30 09:00 697 53.16333333 2500 10000 0 60 3 25.2 11.6 1003.4 813.4 1474 43 16.8 13.6619 32.0489 1017.727
2017.06.30 12:00 459 57.10666667 2500 10000 0 360 6 24.2 6 1004.2 813.4 1475 31 14 9.345799 30.19007 1017.727
2017.06.30 15:00 38 109.85 2500 10000 0 30 3 20.2 7.4 1006.8 814.4 1488 44 13 10.28188 23.66228 1018.927
2017.07.01 00:00 164 73.57 2500 10000 0 170 3 14.6 5.4 1007.1 815.3 1496 54 9.8 8.980438 16.6078 1020.006
2017.07.01 03:00 271 56.34666667 600 10000 1 130 2 15.2 4.8 1008.8 815.7 1503 50 9.8 8.587858 17.26267 1020.486
2017.07.01 06:00 982 56.70666667 2500 10000 0 0 0 23 6.6 1007.8 815.7 1501 35 13.8 9.772581 28.08423 1020.486
2017.07.01 09:00 2043 53.31 2500 10000 1 360 6 24.2 8 1007.9 816.3 1506 35 14.8 10.69272 30.19007 1021.205
2017.07.01 12:00 849 53.95 2500 10000 5 330 4 21.4 9 1009.6 816.7 1512 45 14.2 11.48512 25.4766 1021.685
2017.07.01 15:00 831 52.69 2500 10000 0 340 2 19.8 13 1009.9 817 1515 65 15.6 14.97006 23.08317 1022.045
2017.07.01 18:00 849 53.32 2500 10000 0 0 0 15.6 13 1010 818.1 1525 84 14 14.92899 17.71175 1023.364
2017.07.01 21:00 419 52.2 2500 10000 0 140 2 15.4 12.4 1009.4 817.8 1521 82 13.6 14.38859 17.48594 1023.004
2017.07.02 00:00 398 55.04333333 2500 10000 0 150 2 16 10.9 1009.9 817.5 1520 72 13 13.00742 18.17105 1022.644
2017.07.02 03:00 285 57.12666667 2500 10000 0 130 2 17 10.9 1011.1 818.3 1528 67 13.4 13.00944 19.36533 1023.604
2017.07.02 06:00 981 55.65 2500 10000 0 50 2 23.8 11.8 1009.9 818.1 1525 47 16.4 13.80367 29.47332 1023.364
2017.07.02 09:00 904 54.35666667 600 10000 1 80 5 26.8 12.1 1007.8 817.2 1514 40 17.6 14.1074 35.2308 1022.284
2017.07.02 12:00 839 53.96333333 600 10000 5 340 3 24.2 13.1 1008.1 817 1512 50 17.2 15.0428 30.19007 1022.045
2017.07.02 15:00 718 52.99333333 600 9000 7 120 2 19.2 14.4 1009.4 817 1515 74 16.2 16.44625 22.23776 1022.045
2017.07.02 18:00 570 54.63333333 2500 10000 0 170 4 17.8 13.6 1007.6 817.1 1513 76 15.2 15.56522 20.36977 1022.165
2017.07.02 21:00 530 50.63666667 2500 10000 0 150 2 17.5 7.6 1007.4 817.2 1513 52 12 10.42425 19.98788 1022.284
2017.07.03 00:00 489 55.59 2500 10000 0 140 2 18.6 6.1 1006.6 816.1 1502 44 11.8 9.397619 21.41959 1020.965
2017.07.03 03:00 321 52.77 2500 10000 0 140 3 18.6 5.6 1009.3 816.8 1513 42 11.6 9.081635 21.41959 1021.805
2017.07.03 06:00 945 41.84 2500 10000 0 330 3 27.8 8.6 1006 816.6 1506 30 16.4 11.20269 37.35627 1021.565
2017.07.03 09:00 1363 35.62 600 10000 2 10 6 28.2 9.7 1005.6 816.3 1502 32 17 12.06043 38.23721 1021.205
2017.07.03 12:00 999 50.49666667 600 10000 6 180 5 24.8 5.3 1007.6 817 1512 28 14 8.92479 31.29373 1022.045
2017.07.03 15:00 1201 53.30333333 2500 10000 5 20 3 26 11.4 1005 815.6 1495 40 17 13.50035 33.60704 1020.366
2017.07.03 18:00 808 52.98333333 2500 10000 0 140 3 20.4 7.2 1005.1 816.4 1502 42 13 10.13992 23.95658 1021.325
2017.07.03 21:00 661 54.28333333 2500 10000 0 110 2 20.6 4.5 1004.9 816.4 1502 35 12 8.405625 24.25407 1021.325
2017.07.04 00:00 520 56.7 2500 10000 0 110 2 20.2 5.9 1005 815.4 1493 39 12.4 9.307725 23.66228 1020.126
2017.07.04 03:00 273 35.7 2500 10000 0 160 2 19.8 3.2 1005.2 815.6 1495 33 11.2 7.688655 23.08317 1020.366
2017.07.04 06:00 893 34.90333333 2500 10000 0 340 3 29.6 7.6 1003.2 815.4 1490 25 16.6 10.41004 41.46445 1020.126
2017.07.04 09:00 1492 54.06333333 2500 10000 0 360 6 31.8 7.1 1001.5 814.7 1481 22 17.2 10.10848 47.0145 1019.286
2017.07.04 12:00 1544 52.69333333 2500 10000 0 300 4 30.4 3.3 1001.6 814.1 1476 18 15.4 7.728954 43.41288 1018.567
2017.07.04 15:00 1301 54.45333333 2500 10000 0 340 2 27 1.6 1003.4 814.4 1482 19 13.6 6.845299 35.64725 1018.927
2017.07.04 18:00 1313 52.07666667 2500 10000 0 120 4 22.8 1.2 1002.8 815.5 1490 24 11.8 6.664224 27.74603 1020.246
2017.07.04 21:00 698 52.52 2500 10000 0 150 2 23 2.8 1001.4 815.1 1485 27 12.4 7.486053 28.08423 1019.766
2017.07.05 00:00 685 55.88666667 2500 10000 0 80 5 24 0.2 1000.7 814.3 1476 21 12 6.207928 29.82981 1018.807
2017.07.05 03:00 318 58.88 2500 10000 0 120 2 23 1.6 1002.8 814.8 1484 24 12 6.85416 28.08423 1019.406
2017.07.05 06:00 1128 49.91333333 2500 10000 0 140 3 33 3.5 1000.6 814.7 1480 16 16.4 7.83508 50.30528 1019.286
2017.07.05 09:00 1671 55.3 2500 10000 0 350 6 34.6 1.5 1000.7 815.2 1484 12 16.4 6.786295 55.00269 1019.886
2017.07.05 12:00 1596 55.68333333 2500 10000 0 30 7 31 5.1 1001.9 815.7 1491 20 16.2 8.758782 44.92594 1020.486
2017.07.05 15:00 2013 54.18666667 2500 10000 0 360 3 24.6 14.3 1005.1 816.8 1506 53 18 16.32059 30.922 1021.805
2017.07.05 18:00 2014 51.85 2500 10000 0 160 2 19.8 12.6 1005.3 818.2 1518 63 15.4 14.60948 23.08317 1023.484
2017.07.05 21:00 1522 52.73666667 300 10000 4 120 2 17.2 14.6 1006.1 818.8 1525 85 15.6 16.66499 19.61228 1024.203
2017.07.06 00:00 1695 53.95666667 2500 10000 0 160 2 16 12.3 1008.3 819 1530 79 13.8 14.32899 18.17105 1024.443
2017.07.06 03:00 775 56.79666667 2500 10000 0 130 2 16.4 11.7 1010.4 819 1533 74 13.6 13.73249 18.64077 1024.443
2017.07.06 06:00 1366 55.56333333 2500 10000 0 360 5 22.8 14 1009 818.5 1527 58 17.2 15.94999 27.74603 1023.843
2017.07.06 09:00 1790 57.95666667 2500 10000 0 10 6 24.8 15.6 1007.4 817.2 1513 57 18.8 17.77168 31.29373 1022.284
2017.07.06 12:00 1375 55.46333333 300 10000 1 340 2 25.4 17.4 1006.4 816.3 1503 61 20 19.84915 32.4324 1021.205
2017.07.06 15:00 1410 56.52666667 2500 10000 0 360 2 20.4 16.4 1007.9 816.1 1504 78 17.8 18.67441 23.95658 1020.965
2017.07.06 18:00 2114 53.69333333 300 10000 5 0 0 17.4 16.8 1007.1 816.5 1506 96 17 19.10438 19.86199 1021.445
2017.07.06 21:00 1206 53.94333333 300 10000 4 300 2 15.8 15.2 1006.8 816.2 1503 96 15.4 17.22509 17.94011 1021.085
2017.07.07 00:00 982 56.71333333 300 10000 4 360 2 14.8 13.8 1005.5 815 1491 94 14.2 15.79272 16.82362 1019.646
2017.07.07 03:00 881 57.35 2500 10000 0 0 0 13.8 11 1007.3 814.5 1490 84 12.2 13.16011 15.76863 1019.046
2017.07.07 06:00 1180 56.83666667 2500 10000 0 360 3 22.2 15.4 1004.4 814 1481 65 17.8 17.50808 26.75266 1018.447
2017.07.07 09:00 1432 56.44666667 600 10000 2 10 5 26.2 15.6 1002.2 812.9 1467 52 19.2 17.69121 34.00674 1017.128
2017.07.07 12:00 1138 54.77333333 600 10000 5 10 3 21.6 16.4 1002.6 811.8 1459 72 18.2 18.68357 25.79052 1015.808
2017.07.07 15:00 711 53.79333333 600 10000 6 100 2 29.4 1.9 1001.1 811.6 1454 17 14.6 7.010463 40.98939 1015.568
2017.07.08 00:00 31 83.83666667 300 10000 8 0 0 15 13.7 1005.7 814.1 1484 92 14.2 15.66306 17.0419 1018.567
2017.07.08 03:00 814 52.68 400 9 0 0 15 14.7 1004.7 815.5 1494 98 14.8 16.6933 17.0419 1020.246
2017.07.08 06:00 1040 56.31 300 3000 8 0 0 17 16.1 1009.3 816.3 1508 94 16.4 18.24944 19.36533 1021.205
2017.07.08 09:00 1523 52.08 300 10000 8 40 3 20.2 14.9 1008.4 816 1504 71 16.8 16.90437 23.66228 1020.845
2017.07.08 12:00 890 52.31666667 600 10000 7 360 5 20.6 16 1007.3 815.3 1497 75 17.6 18.1602 24.25407 1020.006
2017.07.08 15:00 735 54.47333333 200 9 40 2 15.4 15.4 1011.3 816.9 1517 100 15.4 17.48594 17.48594 1021.925
2017.07.08 18:00 1038 51.19 800 9 0 0 13.8 13.5 1011.8 817.3 1521 98 13.6 15.43415 15.76863 1022.404
2017.07.08 21:00 464 52.96666667 800 9 330 4 13.6 13.3 1010.7 817.2 1518 98 13.4 15.23261 15.56475 1022.284
2017.07.09 00:00 621 57.25 300 10000 8 140 4 16 13.7 1007.4 815.4 1498 86 14.6 15.69569 18.17105 1020.126
2017.07.09 03:00 343 58.00333333 600 10000 3 170 4 16.2 13.3 1009.9 816 1507 83 14.4 15.22084 18.4046 1020.845
2017.07.09 06:00 949 59.36 300 10000 8 340 3 17.4 15.2 1010.7 816.6 1513 87 16 17.2576 19.86199 1021.565
2017.07.09 09:00 1050 57.66333333 300 10000 5 360 5 22.4 15.6 1009.1 816.8 1512 66 18 17.75636 27.08027 1021.805
2017.07.09 12:00 1277 56.5 600 10000 4 350 4 20.8 15.9 1008.3 816.4 73 17.6 18.0271 24.55479 1021.325
2017.07.09 15:00 970 54.51333333 600 10000 8 0 0 18 16.1 1010.4 817.4 1520 89 16.8 18.33739 20.62791 1022.524
2017.07.09 18:00 830 57.26 600 10000 3 180 3 18 14.5 1011.7 818.7 1533 80 15.8 16.501 20.62791 1024.083
2017.07.09 21:00 741 55.81 2500 10000 0 180 3 20.8 7.7 1009 818.2 1524 43 13.4 10.52551 24.55479 1023.484
2017.07.10 00:00 518 57.71333333 2500 10000 0 170 2 21.8 6.8 1008.3 817.4 38 13.4 9.877137 26.10782 1022.524
2017.07.10 03:00 338 59.37 600 10000 3 160 4 21.2 7.8 1010.1 818 1524 42 13.6 10.59753 25.16602 1023.244
2017.07.10 06:00 927 57.92666667 600 10000 4 0 0 23 14.9 1008.2 817.5 1517 60 17.8 16.97323 28.08423 1022.644
2017.07.10 09:00 970 54.97666667 600 10000 5 340 2 23.8 15.9 1007.1 817.7 1517 61 18.6 18.02221 29.47332 1022.884
2017.07.10 12:00 1014 54.09 300 10000 6 10 4 23.8 18.2 1005.3 816.7 1505 71 20 20.89149 29.47332 1021.685
2017.07.10 15:00 1128 57.68666667 200 9 0 0 18.2 17.6 1008.1 817.1 1513 96 17.8 20.10863 20.8889 1022.165
2017.07.10 18:00 1522 54.01333333 300 8000 8 200 2 17.6 1008.1 817.5 1517 100 17.6 20.11448 20.11448 1022.644
2017.07.10 21:00 806 56.87 200 9 0 0 16.4 1010.1 818.9 1532 100 16.4 18.64077 18.64077 1024.323
2017.07.11 00:00 794 56.85333333 300 3000 8 130 3 16 1009.3 818.1 1524 100 16 18.17105 18.17105 1023.364
2017.07.11 03:00 453 52.52666667 100 9 0 0 14.8 14.8 1012.3 818.5 1532 100 14.8 16.82362 16.82362 1023.843
2017.07.11 06:00 1281 53.64 100 9 360 2 14.2 14.2 1014.1 819.5 1543 100 14.2 16.18343 16.18343 1025.042
2017.07.11 09:00 2227 46.40666667 100 9 0 0 14.6 14.6 1013.8 819.1 1539 100 14.6 16.6078 16.6078 1024.563
2017.07.11 12:00 1796 51.03333333 100 9 0 0 14 14 1014 818.9 1538 100 14 15.97485 15.97485 1024.323
2017.07.11 15:00 1782 51.75666667 300 4000 8 0 0 14.2 14.2 1012.7 817.5 1524 100 14.2 16.18343 16.18343 1022.644
2017.07.11 18:00 1800 49.99 300 3000 8 0 0 13.2 13.2 1014.1 818.1 1531 100 13.2 15.16394 15.16394 1023.364
2017.07.11 21:00 1291 41.00333333 600 2000 8 0 0 13.2 13.2 1013.5 817.8 1528 100 13.2 15.16394 15.16394 1023.004
2017.07.12 00:00 916 38.75 300 5000 8 350 2 12.4 12.4 1012.9 816.8 1519 100 12.4 14.38946 14.38946 1021.805
2017.07.12 03:00 571 37.00333333 100 9 0 0 12 12 1013.7 817.4 1525 100 12 14.01544 14.01544 1022.524
2017.07.12 06:00 1707 44.19 300 10000 8 340 2 14.4 14.4 1011.5 816.2 1511 100 14.4 16.39441 16.39441 1021.085
2017.07.12 09:00 2288 49.67666667 200 9 330 2 13 13 1012.6 816.5 1515 100 13 14.96696 14.96696 1021.445
2017.07.12 12:00 2417 43.38666667 200 9 360 2 13.6 13.6 1011.9 815.9 1509 100 13.6 15.56475 15.56475 1020.726
2017.07.12 15:00 2697 45.56666667 100 9 340 2 12.8 12.8 1011.9 815.5 1506 100 12.8 14.77224 14.77224 1020.246
2017.07.12 18:00 2951 42.05 100 9 360 3 12.6 12.6 1012.1 816.3 1513 100 12.6 14.57974 14.57974 1021.205
2017.07.12 21:00 2409 39.35333333 600 5000 8 320 2 12.2 12.2 1012 815.7 1508 100 12.2 14.20137 14.20137 1020.486
2017.07.13 00:00 2110 45.33 100 9 0 0 12.2 12.2 1010.6 814.7 1497 100 12.2 14.20137 14.20137 1019.286
2017.07.13 03:00 1108 46.01 100 9 0 0 12.4 12.4 1010.5 814.5 1495 100 12.4 14.38946 14.38946 1019.046
2017.07.13 06:00 2333 46.59333333 100 2000 8 0 0 13.4 13.4 1010.4 814.7 1497 100 13.4 15.3632 15.3632 1019.286
2017.07.13 09:00 2420 50.89666667 500 9 350 5 15.6 15.3 1009.5 814.7 1495 98 15.4 17.35575 17.71175 1019.286
2017.07.13 12:00 2057 51.71 400 9 320 2 13.4 13.1 1010.3 814.5 1495 98 13.2 15.03379 15.3632 1019.046
2017.07.13 15:00 1906 44.70333333 100 9 360 3 13.2 13.2 1010.1 814.3 1493 100 13.2 15.16394 15.16394 1018.807
2017.07.13 18:00 2360 48.15666667 200 9 20 2 13 13 1010.2 814.7 1497 100 13 14.96696 14.96696 1019.286
2017.07.13 21:00 1489 49.69666667 400 9 0 0 12.6 12.6 1009.2 814.4 1492 100 12.6 14.57974 14.57974 1018.927
2017.07.14 00:00 1251 54.09333333 100 9 0 0 12.4 12.4 1009.7 814 1490 100 12.4 14.38946 14.38946 1018.447
2017.07.14 03:00 936 57.71 200 3000 8 0 0 12.4 11.7 1010.2 814.3 1493 96 12 13.75519 14.38946 1018.807
2017.07.14 06:00 1438 56.85333333 300 10000 5 20 2 17.4 13.9 1008.4 814.5 1492 80 15.2 15.83094 19.86199 1019.046
2017.07.14 09:00 1537 57.17 300 10000 7 340 4 18.4 13.9 1008 814.3 1489 75 15.6 15.89 21.15279 1018.807
2017.07.14 12:00 1374 53.82666667 300 9000 7 330 3 20.6 15.7 1006.5 813.8 1483 73 17.4 17.78126 24.25407 1018.207
2017.07.14 15:00 1006 51.50333333 300 5000 8 20 2 16 15 1008.2 813.8 1486 94 15.4 17.09581 18.17105 1018.207
2017.07.14 18:00 13 45.17333333 600 8000 8 180 8 16 12.3 1008.2 815 1496 79 13.8 14.33602 18.17105 1019.646
2017.07.14 21:00 22 94.07666667 600 10000 5 140 2 15.4 9.400001 1007.6 814.5 1490 68 12 11.80277 17.48594 1019.046
2017.07.15 00:00 74 51.5 2500 10000 1 130 3 17.4 9.8 1005.6 814.1 1484 61 13 12.10491 19.86199 1018.567
2017.07.15 03:00 876 55.78666667 600 10000 1 130 3 17.8 9.900001 1007.6 814.5 1490 60 13.2 12.17033 20.36977 1019.046
2017.07.15 06:00 1163 58.48 600 10000 2 360 2 20.4 14.4 1007.3 815.3 1496 68 16.6 16.40419 23.95658 1020.006
2017.07.15 09:00 1867 53.81333333 600 10000 6 360 6 23.6 15.3 1006.4 815.5 1497 60 18.2 17.37035 29.12054 1020.246
2017.07.15 12:00 1722 52.71 600 10000 8 150 10 21.8 9.1 1006.7 815.3 1496 44 14.4 11.57386 26.10782 1020.006
2017.07.15 15:00 1650 52.72666667 600 10000 6 320 2 18.8 16.3 1006.9 815.3 1496 86 17.2 18.57 21.68933 1020.006
2017.07.15 18:00 1098 52.64666667 600 8000 8 120 8 17 11.6 1010.6 818.1 1526 71 13.8 13.67691 19.36533 1023.364
2017.07.15 21:00 764 49.04333333 600 10000 6 140 2 17 10.1 1007 816 1502 64 13 12.35903 19.36533 1020.845
2017.07.16 00:00 258 51.72333333 1000 10000 4 180 2 14 10.5 1008.7 816 1505 80 12 12.71147 15.97485 1020.845
2017.07.16 03:00 543 54.36333333 600 10000 2 180 2 14.4 11 1010.3 816.6 1513 80 12.4 13.08453 16.39441 1021.565
2017.07.16 06:00 1131 58.03333333 600 10000 1 120 2 20 12.1 1011.2 818.5 1530 60 15.2 14.12356 23.37115 1023.843
2017.07.16 09:00 1788 56.65333333 2500 10000 0 360 6 26.2 14.1 1007.5 817.4 1515 47 18.4 16.05858 34.00674 1022.524
2017.07.16 12:00 1713 52.84 600 10000 8 120 2 21.6 12.5 1010.8 817.8 1524 56 16 14.51189 25.79052 1023.004
2017.07.16 15:00 1543 53.68333333 600 10000 7 300 2 18.8 17.3 1010.5 817.3 1519 91 17.8 19.71675 21.68933 1022.404
2017.07.16 18:00 1150 54.46333333 600 10000 4 290 2 17.2 16 1010.5 818.3 1527 92 16.4 18.11771 19.61228 1023.604
2017.07.16 21:00 751 55.51666667 2500 10000 0 200 3 19.2 10.8 1007.8 818.1 1521 58 14.2 12.91512 22.23776 1023.364
2017.07.17 00:00 585 54.87666667 2500 10000 0 320 2 17.8 11.8 1010.2 818.4 1528 68 14.2 13.82939 20.36977 1023.723
2017.07.17 03:00 384 55.61333333 300 10000 4 340 2 15.4 15.1 1012.3 818.9 1535 98 15.2 17.13181 17.48594 1024.323
2017.07.17 06:00 1182 57.75 2500 10000 0 360 3 22.6 16.9 1010.9 819.5 1538 70 18.8 19.20117 27.41139 1025.042
2017.07.17 09:00 1657 57.02333333 600 10000 1 350 2 24.4 15.2 1010 819.6 1538 56 18.4 17.22362 30.55412 1025.162
2017.07.17 12:00 1744 56.82666667 600 10000 7 300 2 23.2 14.8 1010.4 819.2 1535 59 17.8 16.83525 28.42603 1024.683
2017.07.17 15:00 1679 55.69 600 10000 5 310 2 21.6 15.1 1011.4 818.9 1534 66 17.4 17.11392 25.79052 1024.323
2017.07.17 18:00 1399 55.96333333 2500 10000 0 170 2 18.6 13.8 1011.2 819.8 1541 74 15.6 15.74669 21.41959 1025.402
2017.07.17 21:00 876 55.12333333 2500 10000 0 160 3 20 11 1009.4 819.1 1533 56 14.6 13.07371 23.37115 1024.563
2017.07.18 00:00 790 56.68666667 2500 10000 0 130 2 19.4 6.2 1009.6 818.5 1528 42 12.2 9.492698 22.5165 1023.843
2017.07.18 03:00 506 58.52666667 2500 10000 0 180 2 16.4 6.8 1011.9 819.1 1537 53 11.2 9.889773 18.64077 1024.563
2017.07.18 06:00 1437 58.73 2500 10000 0 340 6 26 11 1009.1 818.9 1530 39 16.8 13.10155 33.60704 1024.323
2017.07.18 09:00 2466 56.80333333 2500 10000 0 340 6 26.4 12.4 1008.1 818.7 1527 42 17.6 14.35803 34.41057 1024.083
2017.07.18 12:00 1767 56.23666667 2500 10000 0 350 6 26.2 12.9 1007.2 817.8 1518 44 17.8 14.88103 34.00674 1023.004
2017.07.18 15:00 2830 54.03666667 2500 10000 0 200 2 22.2 11.7 1010.1 818 1524 51 15.8 13.75718 26.75266 1023.244
2017.07.18 18:00 2626 50.67666667 2500 10000 0 160 3 19.4 9.400001 1008.7 818.7 1528 52 13.6 11.77073 22.5165 1024.083
2017.07.18 21:00 1893 53.78666667 2500 10000 0 140 3 19.4 4.7 1007.6 817.7 1518 38 11.6 8.553927 22.5165 1022.884
2017.07.19 00:00 2198 54.38666667 2500 10000 0 130 2 18 2 1006.5 816.3 1504 34 10 7.052948 20.62791 1021.205
2017.07.19 03:00 1198 56.14666667 2500 10000 0 210 2 16.4 4.4 1009.4 817.1 1515 45 10.2 8.388389 18.64077 1022.165
2017.07.19 06:00 2348 56.79 2500 10000 0 340 4 25.8 5.9 1007.3 817.4 1515 28 14.6 9.293045 33.21144 1022.524
2017.07.19 09:00 3111 56.40666667 2500 10000 0 360 6 28.4 10 1005.2 816.5 1503 32 17.2 12.30559 38.68441 1021.445
2017.07.19 12:00 2765 54.44333333 2500 10000 0 340 8 26.6 13.4 1004.6 815.4 1493 44 18.2 15.41626 34.81858 1020.126
2017.07.19 15:00 2842 52.20333333 2500 10000 0 0 0 21.2 13.6 1007.4 815.7 1500 62 16.4 15.5124 25.16602 1020.486
2017.07.19 18:00 3056 52.52333333 2500 10000 0 0 0 19.2 10 1005.1 815.7 1496 55 13.8 12.24921 22.23776 1020.486
2017.07.19 21:00 2826 52.78 2500 10000 0 110 2 20 7.6 1002.8 814.7 45 13 10.41035 23.37115 1019.286
2017.07.20 00:00 3301 52.51 2500 10000 0 0 0 18.8 5.9 1003 813.9 1477 43 11.8 9.27951 21.68933 1018.327
2017.07.20 03:00 2953 53.37 2500 10000 0 220 2 19 4.7 1004.9 813.9 1481 39 11.4 8.528116 21.96205 1018.327
2017.07.20 06:00 3175 53.26666667 2500 10000 0 30 5 24.6 7.6 1004.5 814.8 1488 34 14.8 10.44357 30.922 1019.406
2017.07.20 09:00 2900 55.69666667 2500 10000 0 360 4 27.6 10.7 1002.8 814.6 35 17.2 12.84328 36.92247 1019.166
2017.07.20 12:00 2697 56.12 2500 10000 0 360 6 28.4 9.6 1002.2 814 1477 31 17 11.95093 38.68441 1018.447
2017.07.20 15:00 2341 56.39333333 2500 10000 0 0 0 24.4 12.6 1003.2 813.9 48 17 14.55307 30.55412 1018.327
2017.07.20 18:00 2497 53.33666667 2500 10000 0 0 0 21.2 6.9 1003.8 814.7 40 13.2 9.95638 25.16602 1019.286
2017.07.20 21:00 1390 54.75666667 2500 10000 0 100 2 20.6 1 1003.1 814.6 27 10.8 6.565712 24.25407 1019.166
2017.07.21 00:00 1055 57.22666667
2017.07.21 03:00 929 57.95666667 2500 10000 0 170 3 19.6 0.5 1005.1 815 1490 28 10.2 6.315 22.79829 1019.646
2017.07.21 06:00 1282 56.79333333 2500 10000 0 20 3 27.4 2.4 1004.6 815.9 1497 20 14 7.239333 36.49305 1020.726
2017.07.21 09:00 1292 56.53333333 2500 10000 0 330 6 28.8 9.7 1004.1 816.1 1498 30 17.2 12.04834 39.59251 1020.965
2017.07.21 12:00 1240 57.34666667 2500 10000 0 10 9 26.2 16.6 1004.3 815.8 56 19.8 18.9115 34.00674 1020.606
2017.07.21 15:00 136 35.35 2500 10000 0 0 0 23 14.6 1006.4 816.4 1504 59 17.6 16.59204 28.08423 1021.325
2017.07.22 03:00 321 90.47 2500 10000 0 170 4 18.8 3.3 1008.9 817.5 36 10.8 7.718733 21.68933 1022.644
2017.07.22 06:00 1564 55.71 2500 10000 0 360 4 25 12.1 1007.5 818.4 1524 45 17 14.13412 31.66935 1023.723
2017.07.22 09:00 1744 57.29666667 2500 10000 0 340 11 28 12.5 1006 818 1518 38 18.2 14.4838 37.79451 1023.244
2017.07.22 12:00 1507 55.73666667 600 10000 1 320 5 28.2 12 1006.6 817.6 1515 36 18 13.96463 38.23721 1022.764
2017.07.22 15:00 1321 55.39333333 2500 10000 0 0 0 23.6 12.7 1008.1 817.6 1518 50 16.8 14.67893 29.12054 1022.764
2017.07.22 18:00 1260 51.38333333 2500 10000 0 180 2 22 5.1 1007.3 817.8 33 12.8 8.760754 26.42852 1023.004
2017.07.22 21:00 664 49.2 2500 10000 0 130 4 21.4 -0.9 1006 817.1 22 10.6 5.721929 25.4766 1022.165
2017.07.23 00:00 87 57.88666667 2500 10000 0 120 2 20.8 -2.9 1005.2 816.3 20 9.8 4.932816 24.55479 1021.205
2017.07.23 03:00 754 56.29 300 10000 2 160 4 20.8 -3.7 1007 816.5 1506 19 9.6 4.639043 24.55479 1021.445
2017.07.23 06:00 1133 57.62 2500 10000 0 360 3 31 0.4 1002.5 815.4 1489 14 14.8 6.269244 44.92594 1020.126
2017.07.23 09:00 1658 56.69333333 2500 10000 0 360 8 30.6 5.5 1001.7 814.7 1482 21 16.2 9.030986 43.91224 1019.286
2017.07.23 12:00 1639 54.11 2500 10000 0 10 7 29 6.6 1001.6 814 1475 24 16 9.716032 40.05346 1018.447
2017.07.23 15:00 1363 55.09666667 2500 10000 0 0 0 23.2 8.8 1004.1 814.6 1485 40 14.8 11.35635 28.42603 1019.166
2017.07.23 18:00 1127 55.38666667 2500 10000 0 180 2 20.2 7.8 1002.3 815 1485 45 13.2 10.60565 23.66228 1019.646
2017.07.23 21:00 680 54.54 2500 10000 0 160 3 18.6 6.6 1003.3 815.3 1490 45 12 9.716034 21.41959 1020.006
2017.07.24 00:00 640 51.27666667 2500 10000 0 180 2 17.4 4.4 1004.2 815.1 1490 42 10.6 8.344247 19.86199 1019.766
2017.07.24 03:00 416 55.76666667 2500 10000 0 140 2 16.8 3 1006.9 1497 40 9.8 7.546744 19.12112 1020.126
2017.07.24 06:00 1158 59.13 2500 10000 0 360 3 24.4 4.1 1005.2 1494 27 13.4 8.19665 30.55412 1020.126
2017.07.24 09:00 1559 58.00333333 2500 10000 0 350 8 26.8 10.4 1003.6 814.6 1484 36 16.8 12.61246 35.2308 1019.166
2017.07.24 12:00 1449 54.55333333 600 10000 1 340 6 24 15.1 1004.3 814.4 1484 57 18.2 17.11481 29.82981 1018.927
2017.07.24 15:00 1402 56.09666667 600 10000 1 330 3 20.2 16.5 1005.7 814.4 1486 80 17.8 18.80808 23.66228 1018.927
2017.07.24 18:00 1329 53.70666667 2500 10000 0 0 0 17.6 14.1 1003.7 814 1479 80 15.4 16.05509 20.11448 1018.447
2017.07.24 21:00 859 55.97 300 4000 8 0 0 15.6 15 1003.4 814 1479 96 15.2 17.00251 17.71175 1018.447
2017.07.25 00:00 726 52.35333333 300 6000 8 0 0 15.8 14.8 1003.7 813.5 1475 94 15.2 16.87267 17.94011 1017.847
2017.07.25 03:00 479 57.09 600 10000 5 160 2 14.8 13.2 1005.6 813.5 90 13.8 15.11864 16.82362 1017.847
2017.07.25 06:00 1156 60.24 2500 10000 0 360 3 22.6 16.2 1002.8 813 1469 67 18.4 18.42452 27.41139 1017.247
2017.07.25 09:00 2116 58.74 600 10000 2 360 6 25 16.6 1001.7 812.2 1460 60 19.4 18.88239 31.66935 1016.288
2017.07.25 12:00 1884 56.31333333 600 10000 5 340 2 21 17.1 1002.5 811.8 78 18.4 19.46635 24.85876 1015.808
2017.07.25 15:00 1862 54.29333333 600 10000 4 300 2 21 17.4 1003 812 1461 80 18.6 19.8625 24.85876 1016.048
2017.07.25 18:00 1966 53.79333333 2500 10000 0 180 3 21 13 1001.3 812.5 60 16 14.92511 24.85876 1016.648
2017.07.25 21:00 1268 55.25 2500 10000 0 180 4 20.4 10.7 1000.5 812.1 54 14.6 12.84436 23.95658 1016.168
2017.07.26 00:00 1129 51.84333333 300 6000 8 0 0 14.8 14.2 1003.9 812.4 1466 96 14.4 16.13477 16.82362 1016.528
2017.07.26 03:00 685 54.23666667 200 4000 8 0 0 14 13.3 1005.3 813.2 1475 96 13.6 15.30486 15.97485 1017.487
2017.07.26 06:00 1726 57.33666667 2500 10000 0 340 4 21.8 16 1001.7 812.8 1466 70 18 18.16008 26.10782 1017.008
2017.07.26 09:00 2191 57.57333333 600 10000 1 350 7 23 16 1001.5 812.8 1465 65 18.4 18.16542 28.08423 1017.008
2017.07.26 12:00 2688 54.83333333 600 10000 7 340 2 19.8 15.8 1005.2 813.2 1475 78 17.2 17.92294 23.08317 1017.487
2017.07.26 15:00 2545 52.46 600 10000 5 100 2 20.8 15.9 1005.1 813.2 1475 73 17.6 18.03529 24.55479 1017.487
2017.07.26 18:00 2856 52.83333333 100 9 330 2 16.8 16.2 1005 814.3 1484 96 16.4 18.38052 19.12112 1018.807
2017.07.26 21:00 2078 53.46 300 10000 8 240 2 16.2 14.9 1005 814.4 1485 92 15.4 16.96538 18.4046 1018.927
2017.07.27 00:00 2269 55.65666667 300 10000 8 200 2 16.2 12.9 1007.1 814.9 1493 81 14.2 14.88122 18.4046 1019.526
2017.07.27 03:00 1283 58.29666667 2500 10000 0 140 2 14.8 9.5 1008.2 815.5 1500 71 11.8 11.8769 16.82362 1020.246
2017.07.27 06:00 2440 57.46666667 2500 10000 0 360 3 23.4 13.2 1006.6 815.8 1500 53 17 15.19366 28.77145 1020.606
2017.07.27 09:00 2759 57.32333333 600 10000 1 330 4 25.6 9.1 1006 815.5 1496 35 15.8 11.55458 32.81991 1020.246
2017.07.27 12:00 1853 56.84333333 600 10000 1 350 4 25.6 17 1005.2 815.5 1495 59 19.8 19.30398 32.81991 1020.246
2017.07.27 15:00 1994 55.17666667 600 10000 2 360 2 21.2 16 1008.2 816.1 1505 72 17.8 18.15276 25.16602 1020.965
2017.07.27 18:00 2006 55.18333333 2500 10000 0 0 0 17 14.4 1007.1 816.3 1505 85 15.4 16.44238 19.36533 1021.205
2017.07.27 21:00 1221 55.39333333 2500 10000 0 140 2 17 14.8 1006.7 816.7 1508 87 15.6 16.79819 19.36533 1021.685
2017.07.28 00:00 1144 58.82 2500 10000 0 170 2 17.8 13.2 1006.2 816.4 1504 75 15 15.21545 20.36977 1021.325
2017.07.28 03:00 1064 58.61333333 2500 10000 0 160 4 19 10.9 1008.7 817.3 1516 59 14.2 13.04892 21.96205 1022.404
2017.07.28 06:00 1068 57.23 2500 10000 0 260 2 26 14.2 1007.2 817.2 1513 48 18.4 16.19042 33.60704 1022.284
2017.07.28 09:00 1424 58.29666667 600 10000 1 20 5 30.2 14.7 1004.5 816.2 1499 39 20 16.71929 42.91846 1021.085
2017.07.28 12:00 1445 57.22666667 2500 10000 0 340 5 29.4 13.2 1004.6 816.1 1499 37 19 15.18058 40.98939 1020.965
2017.07.28 15:00 768 53.9 2500 10000 0 320 2 25.2 12 1005.7 816.1 1501 44 17 14.01841 32.0489 1020.965
2017.07.29 00:00 225 48.16666667 2500 10000 0 160 3 24 1.6 1002.6 815.6 1491 23 12.4 6.830154 29.82981 1020.366
2017.07.29 03:00 677 57.37666667 2500 10000 0 180 3 23 3.4 1004.9 816.1 1499 28 12.6 7.79828 28.08423 1020.965
2017.07.29 06:00 1217 58.72333333 2500 10000 0 350 3 31 6.8 1002.2 816.2 1495 22 16.8 9.860676 44.92594 1021.085
2017.07.29 09:00 1755 56.40333333 600 10000 2 10 7 33.8 8.5 1001.8 816.1 1494 21 18.4 11.111 52.60853 1020.965
2017.07.29 12:00 1634 54.79333333 600 10000 1 10 4 32.6 5.8 1001 815.4 1486 19 17 9.201859 49.18683 1020.126
2017.07.29 15:00 1726 54.73333333 600 10000 1 0 0 26.4 5.9 1003.7 815.6 1493 27 14.8 9.264312 34.41057 1020.366
2017.07.29 18:00 1125 53.66333333 2500 10000 0 160 2 24.2 4.9 1002.1 815.9 1493 29 13.6 8.654571 30.19007 1020.726
2017.07.29 21:00 816 54.70333333 2500 10000 0 140 4 24.4 2.9 1001.2 815.9 1491 25 13 7.535257 30.55412 1020.726
2017.07.30 00:00 362 59.02333333 2500 10000 0 180 2 20.4 7.6 1003.4 816.4 1499 44 13.2 10.46736 23.95658 1021.325
2017.07.30 03:00 604 56.65 600 10000 2 0 0 17.8 9.5 1008.2 1520 58 13 11.83015 20.36977 1023.124
2017.07.30 06:00 1172 57.63 2500 10000 0 30 5 24.6 7.6 1004.5 34 14.8 10.44357 30.922 1019.406
2017.07.30 09:00 1674 56.74333333 600 10000 3 40 4 29.2 10.8 1004.9 1516 32 17.8 12.91894 40.51908 1023.244
2017.07.30 12:00 1583 55.19666667 2000 10000 2 340 4 25.4 16 1006.7 817.7 1516 56 19.2 18.18704 32.4324 1022.884
2017.07.30 15:00 1414 54.76 600 10000 3 340 3 21.4 17.8 1009.1 818 1523 80 19 20.39345 25.4766 1023.244
2017.07.30 18:00 1208 54.39333333 600 10000 2 0 0 18.8 15.7 1008.6 819.2 1532 82 16.8 17.81204 21.68933 1024.683
2017.07.30 21:00 755 54.13666667 2500 10000 0 150 2 19.6 12.4 1007.1 818.6 1525 63 15.2 14.3848 22.79829 1023.963
2017.07.31 00:00 667 54.31666667 2500 10000 0 160 2 19.6 10.9 1009 818.9 1530 57 14.4 12.99204 22.79829 1024.323
2017.07.31 03:00 409 57.96666667 2500 10000 0 140 2 19 10.1 1011.7 819.7 1541 56 13.8 12.36294 21.96205 1025.282
2017.07.31 06:00 1159 58.78666667 2500 10000 0 330 3 26.4 7.9 1010.1 819.7 1539 31 15.6 10.63839 34.41057 1025.282
2017.07.31 09:00 1805 56.98 2500 10000 0 360 6 28.8 9.7 1008.2 819.2 1532 30 17.2 12.01961 39.59251 1024.683
2017.07.31 12:00 1635 55.58333333 2500 10000 0 10 7 28.4 9.1 1007.8 818.7 1527 30 16.8 11.53308 38.68441 1024.083
2017.07.31 15:00 1497 55.94666667 2500 10000 0 0 0 21.8 6.8 1011.2 819.2 1536 38 13.4 9.865057 26.10782 1024.683
2017.07.31 18:00 1312 54.96 2500 10000 0 170 3 19.4 4.2 1010.4 819.9 1541 37 11.4 8.229642 22.5165 1025.522
2017.07.31 21:00 907 56.40666667 2500 10000 0 140 3 18.2 5 1010.2 820.1 1543 42 11.2 8.70615 20.8889 1025.762
2017.08.01 00:00 721 57.52333333 2500 10000 0 0 0 15.6 4.8 1011 819.9 1542 49 10 8.602176 17.71175 1025.522
2017.08.01 03:00 434 58.90666667 2500 10000 0 150 3 17 3.7 1013.8 820.7 1553 41 10.2 7.977111 19.36533 1026.481
2017.08.01 06:00 1402 57.25 2500 10000 0 340 4 23.8 5.8 1013.1 821.5 1559 31 13.8 9.204844 29.47332 1027.441
2017.08.01 09:00 1918 58.16333333 2500 10000 0 10 6 27.6 6.8 1011.2 820.7 1549 27 15.6 9.842876 36.92247 1026.481
2017.08.01 12:00 2191 55.66 2500 10000 0 360 8 25.6 10.4 1012.3 820.5 1549 38 16.4 12.60944 32.81991 1026.241
2017.08.01 15:00 2221 55.37 2500 10000 0 0 0 19.2 12.7 1014.5 821 1557 66 15.2 14.63875 22.23776 1026.841
2017.08.01 18:00 1921 52.88666667 2500 10000 0 0 0 16.2 11.1 1015.2 822.5 1571 72 13.2 13.19241 18.4046 1028.639
2017.08.01 21:00 1370 56.03 2500 10000 0 130 3 16.4 8.1 1013.6 822.2 1566 58 11.8 10.80974 18.64077 1028.28
2017.08.02 00:00 1330 57.54666667 2500 10000 0 140 2 16 6.3 1013.7 821.5 1560 52 10.8 9.531026 18.17105 1027.441
2017.08.02 03:00 755 58.26 2500 10000 0 0 0 16 2.8 1015.9 821.3 1561 41 9.400001 7.455061 18.17105 1027.201
2017.08.02 06:00 2066 57.26333333 2500 10000 0 340 4 23 8.5 1014.4 821.5 1561 40 14.6 11.09422 28.08423 1027.441
2017.08.02 09:00 2523 56.00333333 2500 10000 0 10 6 25.6 10.8 1012.1 820.6 1550 40 16.6 12.97867 32.81991 1026.361
2017.08.02 12:00 2323 55.73666667 600 10000 2 360 9 24.4 14.1 1012.1 820.4 1548 52 17.8 16.04348 30.55412 1026.122
2017.08.02 15:00 2697 56.42333333 600 10000 2 0 0 19 14.9 1014.7 821 1557 77 16.4 16.93523 21.96205 1026.841
2017.08.02 18:00 2953 54.39 300 10000 2 0 0 15.8 14.8 1013.8 821.4 1559 94 15.2 16.86889 17.94011 1027.321
2017.08.02 21:00 2172 54.43 300 10000 3 0 0 16.6 14 1011.7 820.6 85 15 15.99285 18.8796 1026.361
2017.08.03 00:00 2539 55.86333333 300 10000 2 170 2 14.8 12.1 1012.3 820.1 1546 84 13.2 14.11553 16.82362 1025.762
2017.08.03 03:00 1889 57.12666667 2500 10000 0 0 0 15 10.5 1014 819.8 1546 74 12.4 12.68641 17.0419 1025.402
2017.08.03 06:00 2944 56.86666667 2500 10000 0 20 2 24 13.6 1011.7 819.8 1542 52 17.4 15.53885 29.82981 1025.402
2017.08.03 09:00 2812 57.45333333 2500 10000 0 360 7 23.8 14.8 1010.2 818.9 1532 57 18 16.83296 29.47332 1024.323
2017.08.03 12:00 1930 56.73 300 10000 3 330 4 22 16.2 1010.9 818.5 1530 70 18.2 18.40377 26.42852 1023.843
2017.08.03 15:00 2384 57.89333333 300 10000 2 0 0 19.6 16.2 1011.4 818.3 1529 81 17.4 18.42358 22.79829 1023.604
2017.08.03 18:00 2504 56.03666667 300 10000 4 0 0 17.2 15.3 1009.2 818.3 1525 89 16 17.38646 19.61228 1023.604
2017.08.03 21:00 1819 56.12666667 2500 10000 0 140 2 18.8 6.8 1007.9 817.1 1513 46 12.2 9.892468 21.68933 1022.165
2017.08.04 00:00 1616 57.77333333 2500 10000 0 0 0 16.2 6.1 1008.8 816.5 1509 51 10.8 9.421323 18.4046 1021.445
2017.08.04 03:00 1914 56.72666667 2500 10000 0 0 0 15 7.3 1010.2 816.7 1513 60 10.8 10.20351 17.0419 1021.685
2017.08.04 06:00 2068 56.77 2500 10000 0 340 3 22.4 4.6 1008.6 816.7 1511 31 12.8 8.507823 27.08027 1021.685
2017.08.04 09:00 1844 57.41666667 600 10000 1 360 8 26.4 12.8 1005.6 816.3 1502 43 17.8 14.76065 34.41057 1021.205
2017.08.04 12:00 1648 57.14333333 600 10000 1 340 10 26.8 12.5 1005.7 815.8 1498 41 17.8 14.50336 35.2308 1020.606
2017.08.04 15:00 1484 55.59666667 600 10000 1 260 2 21.4 12.3 1008.4 816.1 1505 56 15.8 14.28855 25.4766 1020.965
2017.08.04 18:00 201 87.19 2500 10000 0 200 4 20.4 6.2 1007.2 816.6 1508 40 12.6 9.49053 23.95658 1021.565
2017.08.05 00:00 696 47.25 2500 10000 0 0 0 18.4 5.3 1004.3 814.9 1488 42 11.4 8.912707 21.15279 1019.526
2017.08.05 03:00 756 57.86666667 2500 10000 0 270 2 16.4 4.5 1007.3 815.2 1496 45 10.2 8.397801 18.64077 1019.886
2017.08.05 06:00 1398 58.02 2500 10000 0 360 4 25.6 8.2 1005.3 816.1 1500 33 15.4 10.83489 32.81991 1020.965
2017.08.05 09:00 1759 56.56333333 2500 10000 0 10 8 27.6 12 1004.7 815.8 1496 38 17.8 13.9819 36.92247 1020.606
2017.08.05 12:00 1598 56.26333333 600 10000 1 360 8 25.2 16.1 1004.9 815.6 1495 57 19.2 18.32777 32.0489 1020.366
2017.08.05 15:00 366 51.47 600 10000 1 320 2 21.6 15.1 1007.6 816.1 1504 66 17.4 17.12332 25.79052 1020.965
2017.08.06 00:00 500 63.8 2500 10000 0 180 3 17.4 4.9 1007.2 816.5 1507 44 10.8 8.638463 19.86199 1021.445
2017.08.06 03:00 503 57.8 2500 10000 0 140 4 17.8 5.4 1009.3 817.3 1517 44 11.2 8.98302 20.36977 1022.404
2017.08.06 06:00 1147 57.79 2500 10000 0 0 0 26 10.6 1007.6 818.1 1521 38 16.6 12.73518 33.60704 1023.364
2017.08.06 09:00 1923 55.93 600 10000 1 340 10 27 12.4 1006.9 817.7 1516 40 17.8 14.35903 35.64725 1022.884
2017.08.06 12:00 1681 56.19666667 600 10000 1 360 11 26.2 11.7 1007.6 817.5 1516 40 17.2 13.73364 34.00674 1022.644
2017.08.06 15:00 1661 55.68333333 1000 10000 1 340 2 20.6 10.1 1010.4 818.1 1525 51 14.4 12.3417 24.25407 1023.364
2017.08.06 18:00 1175 53.37666667 2500 10000 0 0 0 18 10.5 1009.5 819 1532 62 13.6 12.68548 20.62791 1024.443
2017.08.06 21:00 808 53.78666667 2500 10000 0 180 2 17.4 9 1008.7 818.4 1525 58 12.6 11.44102 19.86199 1023.723
2017.08.07 00:00 426 57.10666667 2500 10000 0 160 3 17.8 5.4 1008.2 817.7 1519 44 11.2 8.98091 20.36977 1022.884
2017.08.07 03:00 538 56.78333333 2500 10000 0 170 4 16.8 5.5 1011.2 818.2 1528 47 10.8 9.021742 19.12112 1023.484
2017.08.07 06:00 1173 58.68666667 2500 10000 0 360 4 26 11.4 1009.4 819 1532 40 17 13.4759 33.60704 1024.443
2017.08.07 09:00 1777 57.52333333 2500 10000 0 320 7 27.6 8.3 1008.3 818.2 1523 30 16.2 10.95194 36.92247 1023.484
2017.08.07 12:00 1905 56.04333333 2500 10000 0 320 7 26.6 9.2 1008.6 818.4 1525 33 16.2 11.60402 34.81858 1023.723
2017.08.07 15:00 1746 55.85666667 2500 10000 0 340 2 21.4 9.900001 1011.4 818.9 1534 48 14.6 12.15855 25.4766 1024.323
2017.08.07 18:00 1356 54.04666667 2500 10000 0 160 3 20.6 8.400001 1009.3 819.5 1536 45 13.6 10.98129 24.25407 1025.042
2017.08.07 21:00 829 54.87666667 2500 10000 0 150 3 20.8 5.8 1008 818.8 1528 38 12.6 9.21513 24.55479 1024.203
2017.08.08 00:00 659 56.77666667 2500 10000 0 180 4 18.2 5 1008.9 818.4 1526 42 11.2 8.715658 20.8889 1023.723
2017.08.08 03:00 477 57.03666667 2500 10000 0 170 2 20 2.4 1010.3 818.5 1529 31 11 7.231728 23.37115 1023.843
2017.08.08 06:00 1304 58.33333333 2500 10000 0 340 4 27.8 8.6 1007.9 818.9 1529 30 16.4 11.18174 37.35627 1024.323
2017.08.08 09:00 1924 51.11333333 2500 10000 0 320 5 29.6 10 1006.4 818.3 1521 30 17.6 12.26861 41.46445 1023.604
2017.08.08 12:00 2173 53.96666667 2500 10000 0 360 3 29.2 13.3 1006.7 817.9 1518 38 19 15.29632 40.51908 1023.124
2017.08.08 15:00 1902 56.24 2500 10000 0 350 2 23.6 10.2 1009 818.5 1527 43 15.6 12.4799 29.12054 1023.843
2017.08.08 18:00 1927 53.31333333 2500 10000 0 140 3 21.6 7 1008.5 819.6 1536 39 13.4 9.993344 25.79052 1025.162
2017.08.08 21:00 1344 56.37 2500 10000 0 100 4 22.8 5.8 1006.9 819 1528 33 13.4 9.212018 27.74603 1024.443
2017.08.09 00:00 1078 56.21333333 2500 10000 0 190 2 17.6 7 1008.2 818.6 1526 50 11.8 10.0381 20.11448 1023.963
2017.08.09 03:00 564 56.53333333 2500 10000 0 180 2 18.8 6.3 1009.9 818.6 1529 44 12 9.567819 21.68933 1023.963
2017.08.09 06:00 1622 58.23 2500 10000 0 320 2 27.4 5.3 1008.2 819.1 24 15 8.926586 36.49305 1024.563
2017.08.09 09:00 2419 57.12333333 2500 10000 0 360 8 30 6.6 1006 818.4 23 16.4 9.74771 42.42894 1023.723
2017.08.09 12:00 2469 56.59666667 2500 10000 0 20 8 26.6 9.2 1008.2 817.9 33 16.2 11.60818 34.81858 1023.124
2017.08.09 15:00 1771 56.22333333 2500 10000 0 360 5 23.6 10.7 1008.7 817.9 44 15.8 12.84279 29.12054 1023.124
2017.08.09 18:00 2748 53.05333333 2500 10000 0 170 2 19.6 10 1008.3 818.9 1529 54 14 12.31076 22.79829 1024.323
2017.08.09 21:00 2729 54.21333333 2500 10000 0 160 2 19.2 6.4 1007.2 818.4 1523 43 12.2 9.624053 22.23776 1023.723
2017.08.10 00:00 2187 57.11666667 2500 10000 0 170 3 18.6 7 1007.9 817.9 1520 47 12.2 10.01895 21.41959 1023.124
2017.08.10 03:00 1164 58.21666667 2500 10000 0 160 3 18.2 6 1009.5 818.1 1524 45 11.6 9.335828 20.8889 1023.364
2017.08.10 06:00 2332 57.32 2500 10000 0 350 5 27.2 3.2 1008.4 818.5 1526 21 14.2 7.681673 36.068 1023.843
2017.08.10 09:00 2656 58.27 2500 10000 0 360 9 27.8 4.9 1007.7 818.1 1521 23 15 8.675028 37.35627 1023.364
2017.08.10 12:00 1700 57.96333333 600 10000 2 330 8 24.4 12.9 1008.6 818.2 1524 49 17.2 14.90534 30.55412 1023.484
2017.08.10 15:00 1949 56.42 600 10000 3 340 5 20.8 12.3 1011.8 819.6 1541 58 15.6 14.30647 24.55479 1025.162
2017.08.10 18:00 2123 55.76333333 600 10000 4 0 0 16.6 14.4 1011.9 821.2 1555 87 15.2 16.34407 18.8796 1027.081
2017.08.10 21:00 1471 57.52333333 600 10000 3 140 2 15.4 10.6 1012.4 821.2 1556 73 12.6 12.74256 17.48594 1027.081
2017.08.11 00:00 1275 58.07 600 10000 3 160 2 14 9 1013.6 820.7 1553 72 11.2 11.4569 15.97485 1026.481
2017.08.11 03:00 978 58.35666667 600 10000 2 0 0 15.6 9.2 1014.3 820.6 1553 66 12 11.65506 17.71175 1026.361
2017.08.11 06:00 1398 55.92333333 600 10000 3 340 3 20.4 11.8 1013.9 820.7 1553 58 15.2 13.85282 23.95658 1026.481
2017.08.11 09:00 1384 57.91333333 600 10000 4 20 7 24.6 13.6 1011.2 819.5 1539 50 17.6 15.53101 30.922 1025.042
2017.08.11 12:00 1497 57.11666667 600 10000 5 340 4 21.2 15 1012.6 819.3 1539 68 17.2 16.9938 25.16602 1024.803
2017.08.11 15:00 872 54.55 600 10000 8 360 3 17.6 15.4 1013.3 819.3 1540 87 16.2 17.48813 20.11448 1024.803
2017.08.11 18:00 60 119.9066667 600 10000 8 0 0 16.4 13.5 1012.2 819.3 1539 83 14.6 15.42948 18.64077 1024.803
2017.08.11 21:00 109 91.84333333 600 10000 8 0 0 15.2 12.5 1010.1 1529 84 13.6 14.51838 17.26267 1023.843
2017.08.12 00:00 361 68.37666667 600 10000 6 0 0 14 10.2 1011.2 1524 78 11.8 12.39413 15.97485 1023.004
2017.08.12 03:00 642 57.24666667 2500 10000 0 340 2 14.1 9.3 1011.5 817 1518 73 11.4 11.70793 16.07884 1022.045
2017.08.12 06:00 1140 58.89 2500 10000 0 340 3 20.8 13.1 1009.4 817.2 1516 61 16 15.03692 24.55479 1022.284
2017.08.12 09:00 1822 56.08666667 600 10000 2 340 6 23.8 14.5 1008.1 816.8 1511 56 17.8 16.45403 29.47332 1021.805
2017.08.12 12:00 1999 54.23333333 600 10000 2 340 5 24.2 15.6 1007.5 816.1 1504 59 18.6 17.76803 30.19007 1020.965
2017.08.12 15:00 1592 55.78333333 2500 10000 0 0 0 20 15.3 1009 816.1 1506 74 17 17.40914 23.37115 1020.965
2017.08.12 18:00 1219 55.05666667 2500 10000 0 190 3 20.4 8.1 1007.6 816.5 1507 45 13.4 10.79652 23.95658 1021.445
2017.08.12 21:00 646 54.67333333 2500 10000 0 150 2 19.8 8.2 1006.2 816.1 1502 47 13.2 10.86032 23.08317 1020.965
2017.08.13 00:00 608 56.9 2500 10000 0 240 2 16.6 5.2 1006.1 815.1 1493 47 10.6 8.865258 18.8796 1019.766
2017.08.13 03:00 407 59.69333333 2500 10000 0 150 3 17.2 1.3 1008.5 815.8 1503 34 9.400001 6.701876 19.61228 1020.606
2017.08.13 06:00 1078 63.08333333 600 10000 2 10 5 24 8.2 1005.4 815.7 1497 36 14.8 10.82757 29.82981 1020.486
2017.08.13 09:00 1616 56.43666667 600 10000 4 360 7 26.2 12.5 1005.2 816.2 1501 43 17.6 14.50604 34.00674 1021.085
2017.08.13 12:00 1512 56.55333333 600 10000 1 320 2 25.2 12 1006.1 815.7 1498 44 17 14.02103 32.0489 1020.486
2017.08.13 15:00 1983 55.78 2500 10000 0 0 0 21.8 14.6 1007 815.8 1500 64 17.2 16.61389 26.10782 1020.606
2017.08.13 18:00 1249 55.52 2500 10000 0 150 2 20.6 7.5 1005.7 815.9 1499 43 13.2 10.33985 24.25407 1020.726
2017.08.13 21:00 694 57.17333333 2500 10000 0 200 2 22.4 3 1004.7 816 1498 28 12.2 7.551128 27.08027 1020.845
2017.08.14 00:00 613 58.45666667 2500 10000 0 170 2 19.4 3.7 1004 814.3 1482 35 11.2 7.957839 22.5165 1018.807
2017.08.14 03:00 356 61.36666667 600 10000 5 0 0 21.8 2.5 1005.3 815.1 1491 28 11.8 7.319005 26.10782 1019.766
2017.08.14 06:00 965 58.89666667 2500 10000 0 350 4 25.4 8.8 1004.2 815.2 1490 35 15.6 11.32857 32.4324 1019.886
2017.08.14 09:00 1745 56.4 600 10000 1 10 3 28.8 10.7 1002.2 815.2 1487 32 17.6 12.81941 39.59251 1019.886
2017.08.14 12:00 1743 56.71333333 2500 10000 0 340 8 29.4 10.2 1002.3 814.5 1481 30 17.6 12.43521 40.98939 1019.046
2017.08.14 15:00 1690 56.24 2500 10000 0 0 0 24.4 14.1 1002.8 814.4 1481 53 17.8 16.07512 30.55412 1018.927
2017.08.14 18:00 1300 55.92 2500 10000 0 300 2 21.6 8 1003 814.5 1482 42 13.8 10.6925 25.79052 1019.046
2017.08.14 21:00 896 56.92666667 2500 10000 0 180 2 17.8 15 1003.6 815.3 1490 83 16 16.99849 20.36977 1020.006
2017.08.15 00:00 696 55.75333333 300 10000 4 260 2 17 13.8 1003.5 815.1 1488 81 15 15.73937 19.36533 1019.766
2017.08.15 03:00 388 59.33333333 600 10000 1 0 0 16.8 13.6 1006.3 815.9 1500 81 14.8 15.51981 19.12112 1020.726
2017.08.15 06:00 1160 60.24333333 2500 10000 0 330 2 22.8 14.7 1004.8 815.7 1496 60 17.6 16.7254 27.74603 1020.486
2017.08.15 09:00 1866 55.17666667 600 10000 2 340 11 24 16.1 1004.9 815.1 1491 61 18.8 18.30276 29.82981 1019.766
2017.08.15 12:00 2126 52.81666667 300 10000 6 10 3 20.8 16.2 1006.7 815.5 1497 75 17.8 18.41502 24.55479 1020.246
2017.08.15 15:00 2047 48.17666667 300 7000 8 360 2 18.4 16.2 1008.3 815.9 1503 87 17 18.45267 21.15279 1020.726
2017.08.15 18:00 1809 54.01 300 10000 2 360 2 17.4 15.5 1006.8 816.1 1502 89 16.2 17.62212 19.86199 1020.965
2017.08.15 21:00 1318 54.59 300 10000 8 340 2 16.4 15.5 1006.7 816.1 1502 94 15.8 17.54887 18.64077 1020.965
2017.08.16 00:00 1058 55.62 300 10000 8 0 0 15.8 15.5 1007.5 815.7 1500 98 15.6 17.5814 17.94011 1020.486
2017.08.16 03:00 650 60.82333333 300 10000 4 0 0 15.8 15.5 1009.1 816.3 1508 98 15.6 17.5813 17.94011 1021.205
2017.08.16 06:00 1425 61.49 300 10000 1 320 4 21.6 15.1 1007.5 816.3 1505 66 17.4 17.12265 25.79052 1021.205
2017.08.16 09:00 2684 55.7 300 10000 4 360 6 23.4 15.1 1006.9 816.1 1503 60 18 17.10676 28.77145 1020.965
2017.08.16 12:00 2635 54.56666667 200 6000 8 40 2 18.2 16 1009.5 816.6 1511 87 16.8 18.20767 20.8889 1021.565
2017.08.16 15:00 2849 44.04333333 100 5000 8 330 2 17 16.1 1009.9 816.6 1512 94 16.4 18.24929 19.36533 1021.565
2017.08.16 18:00 2818 48.19333333 100 9 350 2 16.4 16.4 1009.1 817.5 1518 100 16.4 18.64077 18.64077 1022.644
2017.08.16 21:00 2246 53.87666667 100 9 0 0 15.4 15.4 1008.7 817.3 1516 100 15.4 17.48594 17.48594 1022.404
2017.08.17 00:00 2275 52.94333333 300 7000 8 0 0 14.8 14.8 1010.3 816.8 1514 100 14.8 16.82362 16.82362 1021.805
2017.08.17 03:00 1055 59.62333333 2500 10000 0 120 3 15.2 11.8 1010.4 816.4 1511 80 13.2 13.85934 17.26267 1021.325
2017.08.17 06:00 2135 61.75666667 2500 10000 0 340 4 23.4 12.4 1008.8 1517 50 16.6 14.43851 28.77145 1022.524
2017.08.17 09:00 2858 56.85333333 600 10000 2 330 5 24.6 14.3 1008.8 1519 53 18 16.31637 30.922 1022.764
2017.08.17 12:00 1899 54.84 300 10000 5 340 4 24 17.1 1008.6 817.3 1516 65 19.4 19.51259 29.82981 1022.404
2017.08.17 15:00 2096 56.42333333 2500 10000 0 0 0 20.4 15.8 1010.1 817.5 1520 75 17.4 17.90244 23.95658 1022.644
2017.08.17 18:00 2126 55.54666667 2500 10000 0 0 0 19.8 10.7 1008.5 818 1522 56 14.4 12.86506 23.08317 1023.244
2017.08.17 21:00 1413 58.24666667 600 10000 4 180 13 17.8 10.3 1009.6 818.7 1530 61 13.4 12.48498 20.36977 1024.083
2017.08.18 00:00 1429 55.09 2500 10000 0 0 0 20.6 7.9 1006.3 816.5 1505 44 13.4 10.66604 24.25407 1021.445
2017.08.18 03:00 1063 59.24333333 2500 10000 0 140 3 21.4 7.2 1007.1 816.3 1505 40 13.4 10.14541 25.4766 1021.205
2017.08.18 06:00 1603 57.83333333 2500 10000 0 310 2 22 14.1 1005.3 815.3 1493 61 17 16.10821 26.42852 1020.006
2017.08.18 09:00 1714 58.35 600 10000 2 60 3 27 16.2 1004.8 815.9 1497 52 19.8 18.38946 35.64725 1020.726
2017.08.18 12:00 1565 58.04666667 300 10000 8 360 6 24.6 14 1005.2 816.1 1500 52 17.8 15.93574 30.922 1020.965
2017.08.18 15:00 848 56.82 300 10000 5 0 0 20 17.3 1006.9 816.7 1508 84 18.2 19.71432 23.37115 1021.685
2017.08.19 00:00 111 46.85 2500 10000 0 0 0 14.6 11.9 1009.7 817.9 1523 84 13 13.92136 16.6078 1023.124
2017.08.19 03:00 825 57.21666667 300 7000 8 140 3 15.4 12.8 1012.3 819 1536 84 13.8 14.72162 17.48594 1024.443
2017.08.19 06:00 1271 58.77666667 2500 10000 0 20 4 23 14.2 1010.7 819.3 1536 58 17.4 16.19611 28.08423 1024.803
2017.08.19 09:00 1959 54.26333333 600 10000 2 360 10 25 15.9 1009.9 818.9 1532 57 19 18.03624 31.66935 1024.323
2017.08.19 12:00 2336 54.27666667 600 10000 4 350 4 23.4 16.1 1011.7 819.5 1540 64 18.6 18.27664 28.77145 1025.042
2017.08.19 15:00 1642 55 600 10000 4 340 3 19 16.6 1013.3 819.8 1545 86 17.4 18.81395 21.96205 1025.402
2017.08.19 18:00 1249 54.97666667 300 10000 8 0 0 17.8 17.2 1011.8 820.5 1548 96 17.4 19.59975 20.36977 1026.241
2017.08.19 21:00 552 54.99666667 300 10000 6 0 0 17.4 15.8 1011.3 820.5 1548 91 16.4 17.98519 19.86199 1026.241
2017.08.20 00:00 729 56.46333333 600 10000 4 330 2 17.2 14.6 1011.5 820 1544 85 15.6 16.66346 19.61228 1025.642
2017.08.20 03:00 413 58.93666667 2500 10000 0 150 3 15 9.3 1014.4 820 1548 69 11.8 11.73508 17.0419 1025.642
2017.08.20 06:00 1095 58.92 2500 10000 0 360 2 23.8 12.9 1011.3 820 1543 51 17 14.91011 29.47332 1025.642
2017.08.20 09:00 1754 57.26666667 600 10000 1 350 7 25.8 15.8 1009.4 819.1 1533 54 19.2 17.91832 33.21144 1024.563
2017.08.20 12:00 2051 56.12666667 600 10000 4 330 5 23.2 17.9 1010.1 819.1 1534 72 19.6 20.44223 28.42603 1024.563
2017.08.20 15:00 1862 54.62 600 10000 4 0 0 19.2 17.4 1012.7 819.3 1539 89 18 19.84236 22.23776 1024.803
2017.08.20 18:00 1312 55.48 2500 10000 0 160 3 18.4 15.6 1010.5 819.7 1539 84 16.6 17.70071 21.15279 1025.282
2017.08.20 21:00 803 55.72 2500 10000 0 160 3 19 12.1 1008.5 818.5 1526 64 14.8 14.0769 21.96205 1023.843
2017.08.21 00:00 703 54.85 2500 10000 0 0 0 19 5.7 1009.1 817.9 1522 42 11.8 9.126439 21.96205 1023.124
2017.08.21 03:00 385 57.56 2500 10000 0 160 3 19 5.7 1011 818.3 1528 42 11.8 9.124138 21.96205 1023.604
2017.08.21 06:00 1090 59.82666667 2500 10000 0 350 3 27 5.8 1008.2 818.1 1522 26 15 9.197958 35.64725 1023.364
2017.08.21 09:00 1829 56.89333333 2500 10000 0 360 7 28.8 7.2 1006.3 817.3 1512 26 16.2 10.17651 39.59251 1022.404
2017.08.21 12:00 1887 53.70666667 2500 10000 0 360 8 26.8 13.7 1004.6 815.8 1496 44 18.4 15.67746 35.2308 1020.606
2017.08.21 15:00 1581 56.52666667 2500 10000 0 330 2 20.8 10.4 1007.7 816.4 1507 51 14.6 12.56351 24.55479 1021.325
2017.08.21 18:00 1445 56.49666667 2500 10000 0 150 3 21 6.6 1005.1 816.3 1501 39 13 9.749174 24.85876 1021.205
2017.08.21 21:00 969 56.65666667 2500 10000 0 40 2 19.6 5.6 1004.2 815.7 1495 40 12 9.06218 22.79829 1020.486
2017.08.22 00:00 810 56.87 2500 10000 0 130 2 19.6 -1.6 1004.4 815 1489 24 9.6 5.433889 22.79829 1019.646
2017.08.22 03:00 410 58.80666667 2500 10000 0 180 2 19.6 -5.7 1007.6 815.8 1501 18 8.6 3.996147 22.79829 1020.606
2017.08.22 06:00 1190 58.19666667 2500 10000 0 350 3 25.8 1.8 1005.2 1498 21 13.2 6.949951 33.21144 1020.726
2017.08.22 09:00 2403 55.23 2500 10000 0 30 3 30 2.4 1003.8 1492 17 15 7.268134 42.42894 1020.246
2017.08.22 12:00 1686 54.54 2500 10000 0 360 7 27.6 11.6 1003.8 815.1 1488 36 18.4 15.16115 36.92247 1019.766
2017.08.22 15:00 1159 56.36 2500 10000 0 0 0 23.2 12.6 1005.3 815.4 1494 51 16.6 14.57967 28.42603 1020.126
2017.08.22 18:00 1291 55.05 2500 10000 0 170 3 22.4 3 1004.9 816.1 1499 28 12.2 7.550313 27.08027 1020.965
2017.08.22 21:00 1280 55.56666667 2500 10000 0 130 3 23.2 1.3 1002.5 815.4 1489 24 12 6.718585 28.42603 1020.126
2017.08.23 00:00 1142 57.66666667 2500 10000 0 160 2 22.4 1.1 1003.4 815.3 1490 24 11.6 6.61461 27.08027 1020.006
2017.08.23 03:00 606 58 2500 10000 0 150 3 23 0.9 1006.1 816.4 1504 23 11.8 6.525854 28.08423 1021.325
2017.08.23 06:00 1781 59.33333333 2500 10000 0 340 2 25.8 5.4 1005.8 816.9 1508 27 14.4 8.953592 33.21144 1021.925
2017.08.23 09:00 2923 56.66666667 2500 10000 0 30 5 30.6 7.2 1003.2 816.4 1499 23 16.8 10.11933 43.91224 1021.325
2017.08.23 12:00 2600 55.66666667 2500 10000 0 20 7 29.4 9.2 1003.3 816.1 1496 28 17.2 11.6571 40.98939 1020.965
2017.08.23 15:00 2886 56 2500 10000 0 200 2 23.2 5.4 1006.3 816.7 1507 32 13.4 8.968275 28.42603 1021.685
2017.08.23 18:00 2710 53 2500 10000 0 150 2 22.6 5.5 1005.9 817.1 1510 33 13.2 9.027032 27.41139 1022.165
2017.08.23 21:00 2440 53.66666667 2500 10000 0 190 2 22 3.4 1004.3 816.8 1504 30 12.2 7.805657 26.42852 1021.805
2017.08.24 00:00 2571 56 2500 10000 0 180 2 18.4 3.2 1006.7 817.4 1513 36 10.6 7.678648 21.15279 1022.524
2017.08.24 03:00 1219 58.66666667 2500 10000 0 170 2 20.2 3.3 1009.6 818.6 1529 33 11.4 7.714702 23.66228 1023.963
2017.08.24 06:00 2211 57.66666667 2500 10000 0 350 2 24 9.5 1009.3 819.6 1537 40 15.4 11.85414 29.82981 1025.162
2017.08.24 09:00 3070 57.33333333 2500 10000 0 360 6 28.4 11.8 1007.8 819.6 1535 36 18 13.81736 38.68441 1025.162
2017.08.24 12:00 2507 56.33333333 600 10000 2 350 5 25 17.6 1009.2 819.2 1533 64 20 20.09845 31.66935 1024.683
2017.08.24 15:00 2226 57.33333333 600 10000 4 340 2 20.6 17.6 1010.6 819.6 1539 83 18.6 20.10987 24.25407 1025.162
2017.08.24 18:00 2129 55 2500 10000 0 180 2 20.4 14.7 1010.3 820.1 1543 70 16.8 16.76218 23.95658 1025.762
2017.08.24 21:00 1437 56.33333333 2500 10000 0 0 0 17 15.4 1008.9 819.3 1534 90 16 17.51643 19.36533 1024.803
2017.08.25 00:00 1239 58 2500 10000 0 0 0 14.8 11.4 1011.3 819.3 1537 80 12.8 13.463 16.82362 1024.803
2017.08.25 03:00 1228 58.33333333 600 10000 6 160 2 14.8 12.1 1014.6 820.8 1555 84 13.2 14.11463 16.82362 1026.601
2017.08.25 06:00 1654 57.33333333 2500 10000 0 20 2 23.4 14 1011.8 821.1 1554 55 17.4 15.92563 28.77145 1026.961
2017.08.25 09:00 1782 56.66666667 2500 10000 0 350 8 25.2 15.4 1010.8 820 1543 55 18.8 17.49618 32.0489 1025.642
2017.08.25 12:00 1736 57 300 10000 7 360 6 21 17.1 1013.1 820.1 1547 78 18.4 19.44911 24.85876 1025.762
2017.08.25 15:00 950 55 300 10000 7 350 2 19.2 16.8 1013.5 819.9 1546 86 17.6 19.06631 22.23776 1025.522
2017.08.26 03:00 913 56 2500 10000 0 160 3 13.2 4 1015.3 820 1549 54 8.6 8.152386 15.16394 1025.642
2017.08.26 06:00 1275 59 2500 10000 0 350 5 21.8 11.2 1012.7 820.3 1548 51 15.4 13.29126 26.10782 1026.002
2017.08.26 09:00 2594 55 600 10000 1 350 11 23.6 12.3 1010.8 819.1 1535 49 16.6 14.29838 29.12054 1024.563
2017.08.26 12:00 2502 54.66666667 600 10000 3 360 6 23.2 14.8 1010.5 818.5 1529 59 17.8 16.83827 28.42603 1023.843
2017.08.26 15:00 1977 52.33333333 300 10000 7 40 4 17.6 15.1 1013.6 818.8 1536 85 16 17.1243 20.11448 1024.203
2017.08.26 18:00 1428 53.66666667 600 10000 7 360 3 16.4 15.4 1011.4 819.3 1537 94 15.8 17.54734 18.64077 1024.803
2017.08.26 21:00 511 54.33333333 300 10000 8 360 2 15.8 15.5 1010.2 818.7 1530 98 15.6 17.58092 17.94011 1024.083
2017.08.27 00:00 741 56.33333333 600 10000 6 350 3 15.2 13.9 1010.1 818.1 1525 92 14.4 15.87148 17.26267 1023.364
2017.08.27 03:00 517 58.33333333 300 10000 7 320 2 15.6 14 1012.6 818.6 1533 90 14.6 15.95373 17.71175 1023.963
2017.08.27 06:00 1191 58.33333333 600 10000 5 340 4 20.6 14.3 1011.8 819.2 67 16.6 16.26144 24.25407 1024.683
2017.08.27 09:00 2187 54.66666667 600 10000 2 10 10 24 13.6 1009.7 818.2 52 17.4 15.54729 29.82981 1023.484
2017.08.27 12:00 2237 54.33333333 600 10000 3 340 11 22.2 14.7 1010 817.9 62 17.4 16.72518 26.75266 1023.124
2017.08.27 15:00 1921 55 300 10000 7 360 2 17.6 14.7 1012 818.3 83 15.8 16.76323 20.11448 1023.604
2017.08.27 18:00 1415 55 600 10000 4 0 0 15.6 14.6 1011.2 818.5 1530 94 15 16.64951 17.71175 1023.843
2017.08.27 21:00 839 57.33333333 2500 10000 0 180 2 15.4 10.2 1009.5 817.7 1521 71 12.4 12.42943 17.48594 1022.884
2017.08.28 00:00 636 58.33333333 2500 10000 0 0 0 14.8 6.1 1010.3 817.4 1519 56 10.2 9.431867 16.82362 1022.524
2017.08.28 03:00 403 58.33333333 2500 10000 0 140 4 17.2 3.5 1011.6 817.7 1524 40 10.2 7.862742 19.61228 1022.884
2017.08.28 06:00 1147 59.66666667 2500 10000 0 360 2 21.8 9.6 1010.3 817.7 1522 46 14.6 11.90373 26.10782 1022.884
2017.08.28 09:00 2356 54 2500 10000 0 30 3 26.4 12.8 1006.9 816.5 1506 43 17.8 14.75928 34.41057 1021.445
2017.08.28 12:00 2247 53.33333333 600 10000 1 360 5 22.6 11.8 1008.2 816.1 1505 51 16 13.86743 27.41139 1020.965
2017.08.28 15:00 2053 55.66666667 2500 10000 0 0 0 21.2 7.8 1008.4 816.4 1508 42 13.6 10.60725 25.16602 1021.325
2017.08.28 18:00 1450 56.66666667 2500 10000 0 140 4 20.6 3.9 1007.7 816.7 1509 33 11.8 8.089273 24.25407 1021.685
2017.08.28 21:00 955 57.66666667 2500 10000 0 110 3 20 1.8 1006.1 816.5 1505 30 10.8 6.942266 23.37115 1021.445
2017.08.29 00:00 838 57.33333333 2500 10000 0 110 5 19.4 -1.3 1007.3 816.1 1503 25 9.6 5.555513 22.5165 1020.965
2017.08.29 03:00 441 57.66666667 2500 10000 0 80 6 19.2 -5.8 1008.6 816.6 1510 18 8.400001 3.969204 22.23776 1021.565
2017.08.29 06:00 1319 58.33333333 2500 10000 0 180 6 26.2 -5.3 1006.2 816.5 1505 12 11.6 4.125197 34.00674 1021.445
2017.08.29 09:00 2682 52.66666667 2500 10000 0 50 3 31.6 -5.1 1002.5 814.8 9 13.8 4.18038 46.48461 1019.406
2017.08.29 12:00 2451 55.33333333 2500 10000 0 330 11 28 -0.6 1003.4 814.5 16 13.4 5.861732 37.79451 1019.046
2017.08.29 15:00 2548 55 2500 10000 0 0 0 23 -2.7 1006.2 815.3 18 10.8 4.996813 28.08423 1020.006
2017.08.29 18:00 2162 54.66666667 2500 10000 0 150 2 22 -2.6 1005.5 816.4 19 10.4 5.036781 26.42852 1021.325
2017.08.29 21:00 1339 56.33333333 2500 10000 0 150 2 21.4 -3.2 1003.4 816 1496 19 10 4.83812 25.4766 1020.845
2017.08.30 00:00 1207 58.33333333 2500 10000 0 160 4 20 -3.9 1005.1 816 1499 20 9.2 4.586926 23.37115 1020.845
2017.08.30 03:00 622 57.33333333 2500 10000 0 130 3 20 -4.8 1008 816.9 1511 18 9 4.292732 23.37115 1021.925
2017.08.30 06:00 1728 58.66666667 2500 10000 0 0 0 28.4 -2.1 1006.3 817.6 14 13.2 5.234354 38.68441 1022.764
2017.08.30 09:00 1607 57.33333333 2500 10000 0 360 6 31.2 -3.4 1005 817.2 10 14 4.744231 45.44038 1022.284
2017.08.30 12:00 2361 55.33333333 2500 10000 0 340 5 29.2 1.4 1005.3 816.7 17 14.4 6.736767 40.51908 1021.685
2017.08.30 15:00 3121 51.33333333 2500 10000 0 140 2 22.2 2 1008.4 817.2 26 11.8 7.041049 26.75266 1022.284
2017.08.30 18:00 3037 53 2500 10000 0 140 2 21.8 -0.1 1007 818.2 1521 23 11 6.057149 26.10782 1023.484
2017.08.30 21:00 2324 55.66666667 2500 10000 0 140 4 21.4 -2.4 1005.7 1515 20 10.2 5.11781 25.4766 1023.004
2017.08.31 00:00 2235 53.33333333 2500 10000 0 110 2 20.4 -3 1005.8 1509 20 9.6 4.895683 23.95658 1022.045
2017.08.31 03:00 1580 57.33333333 2500 10000 0 150 2 20.8 -3.8 1009.3 817.9 1522 19 9.6 4.626515 24.55479 1023.124
2017.08.31 06:00 3210 57 2500 10000 0 360 2 27.4 -1.3 1007.3 818.1 1520 15 13 5.554232 36.49305 1023.364
2017.08.31 09:00 2911 53.66666667 2500 10000 0 350 6 30.4 0.8 1005.8 817.7 1515 15 14.7 6.457926 43.41288 1022.884
2017.08.31 12:00 2421 55.33333333 2500 10000 0 330 6 27.4 9.400001 1006.2 817.3 1512 32 16.6 11.82696 36.49305 1022.404
2017.08.31 15:00 2520 57 2500 10000 0 240 2 22.2 8.3 1008.9 818.1 1523 41 14.2 10.95414 26.75266 1023.364
2017.08.31 18:00 2089 56.33333333 2500 10000 0 140 3 22.2 2.6 1007.6 818.7 1526 27 12 7.343195 26.75266 1024.083
2017.08.31 21:00 1470 58.33333333 2500 10000 0 120 3 22.2 -3.8 1006 817.9 1517 17 10.2 4.594113 26.75266 1023.124
2017.09.01 00:00 1552 58 2500 10000 0 160 2 20.2 -3.4 1006.9 817.3 1513 20 9.400001 4.733459 23.66228 1022.404
2017.09.01 03:00 1334 59 2500 10000 0 180 2 19.6 -4.8 1009.2 817.5 1518 19 8.8 4.264055 22.79829 1022.644
2017.09.01 06:00 2437 57.66666667 2500 10000 0 10 4 27.6 0 1006.8 817.9 1518 16 13.4 6.08347 36.92247 1023.124
2017.09.01 09:00 2639 56.66666667 2500 10000 0 330 13 30 -1.4 1005.3 817.3 1510 13 14 5.526484 42.42894 1022.404
2017.09.01 12:00 1772 58 2500 10000 0 350 10 26 3.4 1006.4 816.8 1508 23 13.8 7.806626 33.60704 1021.805
2017.09.01 15:00 525 36.33333333 2500 10000 0 0 0 20 5.6 1009.7 817.7 1521 39 12.2 9.105294 23.37115 1022.884
2017.09.02 00:00 773 37.33333333 2500 10000 0 160 4 20.6 -1 1005.6 816 1500 23 10.2 5.655505 24.25407 1020.845
2017.09.02 03:00 822 58 2500 10000 0 120 4 21.8 -3.1 1007.6 816.3 1506 19 10.2 4.870343 26.10782 1021.205
2017.09.02 06:00 2252 55.33333333 2500 10000 0 350 5 25.4 4.1 1007.1 816.9 1510 25 13.8 8.197273 32.4324 1021.925
2017.09.02 09:00 2923 51 2500 10000 0 360 4 29.6 3.6 1004.8 815.6 1495 19 15.2 7.8787 41.46445 1020.366
2017.09.02 12:00 2517 52.66666667 2500 10000 0 360 11 29.4 6.7 1003.1 815.3 1489 24 16.2 9.805793 40.98939 1020.006
2017.09.02 15:00 2748 50.66666667 2500 10000 0 210 2 22 5.1 1006.5 816.3 1504 33 12.8 8.77178 26.42852 1021.205
2017.09.02 18:00 2257 48.33333333 2500 10000 0 130 2 21.2 -1.3 1006.6 816.9 1509 22 10.4 5.554309 25.16602 1021.925
2017.09.02 21:00 1910 48 2500 10000 0 160 2 20.2 -6.1 1004.8 816.1 1499 16 8.8 3.884897 23.66228 1020.965
2017.09.03 00:00 822 54.66666667 2500 10000 0 350 2 15.4 -4.8 1007.1 816.7 1508 24 6.8 4.263632 17.48594 1021.685
2017.09.03 03:00 681 58 2500 10000 0 140 2 13.8 3.9 1010.7 817.3 1519 51 8.8 8.053313 15.76863 1022.404
2017.09.03 06:00 2312 57 2500 10000 0 330 6 22 9.8 1007.9 817.5 1516 46 14.8 12.1207 26.42852 1022.644
2017.09.03 09:00 2909 53.66666667 600 10000 1 340 6 27 12 1005.4 816.7 1505 39 17.6 13.98057 35.64725 1021.685
2017.09.03 12:00 3008 52 600 10000 3 360 6 24.6 16.8 1007 816.4 1506 62 19.4 19.12452 30.922 1021.325
2017.09.03 15:00 3170 51.33333333 600 10000 4 340 2 19 16.6 1009.7 816.4 1510 86 17.4 18.8183 21.96205 1021.325
2017.09.03 18:00 1646 53 300 10000 6 0 0 17.2 16.6 1007.9 816.8 1510 96 16.8 18.86007 19.61228 1021.805
2017.09.03 21:00 1018 56.33333333 300 10000 4 340 2 17.4 16.5 1006.5 817.2 1511 94 16.8 18.72935 19.86199 1022.284
2017.09.04 00:00 705 58.33333333 2500 10000 0 0 0 16 13 1008.6 817.5 1517 83 14.2 15.0077 18.17105 1022.644
2017.09.04 03:00 656 58.66666667 600 10000 5 160 2 16 12.7 1011.2 817.9 1525 81 14 14.66784 18.17105 1023.124
2017.09.04 06:00 2347 56.66666667 2500 10000 4 340 4 22.2 15.1 1010 818.5 1528 64 17.6 17.10616 26.75266 1023.843
2017.09.04 09:00 3069 54.66666667 600 10000 2 350 5 25.4 15.7 1008 817.8 1519 55 19 17.78015 32.4324 1023.004
2017.09.04 12:00 2913 51 600 10000 7 20 2 22.2 16.4 1009.4 817.7 1520 70 18.4 18.67008 26.75266 1022.884
2017.09.04 15:00 2697 51.66666667 600 10000 4 280 2 19.4 16.6 1010.7 818 1525 84 17.6 18.93803 22.5165 1023.244
2017.09.04 18:00 2098 52 600 10000 6 320 2 17.6 16.7 1010.7 819.3 1536 94 17 18.97256 20.11448 1024.803
2017.09.04 21:00 1192 55 2500 10000 0 0 0 18.4 3 1010.3 819.2 1535 33 10.2 7.068904 21.15279 1024.683
2017.09.05 00:00 757 57.33333333 2500 10000 0 200 2 18.8 0.9 1010.6 818.6 1530 30 10 6.514996 21.68933 1023.963
2017.09.05 03:00 937 56.33333333 2500 10000 0 0 0 16.4 6.4 1012.6 818.9 1536 51 11 9.584335 18.64077 1024.323
2017.09.05 06:00 2578 55.66666667 2500 10000 0 320 2 24 6.1 1011.9 820 1544 32 14 9.423048 29.82981 1025.642
2017.09.05 09:00 3090 54 600 10000 2 360 10 27.8 8.6 1009.1 819.2 1533 30 16.4 11.17901 37.35627 1024.683
2017.09.05 12:00 2963 53.33333333 600 10000 4 360 6 25.8 10.3 1009.3 819 1532 38 16.4 12.48959 33.21144 1024.443
2017.09.05 15:00 2931 50.66666667 600 10000 2 220 2 20.2 9.6 1012.7 819.4 1540 50 14 11.9157 23.66228 1024.923
2017.09.05 18:00 2695 44.33333333 2500 10000 0 180 2 20.6 5 1009.9 819.2 1534 36 12.2 8.703221 24.25407 1024.683
2017.09.05 21:00 2654 49 2500 10000 3 120 2 19.4 4.7 1009 819.2 1533 38 11.6 8.544579 22.5165 1024.683
2017.09.06 00:00 2645 52.66666667 600 10000 4 140 2 18.4 2 1008.9 818.2 1524 33 10.2 7.075456 21.15279 1023.484
2017.09.06 03:00 2046 54.33333333 1000 10000 5 120 4 20.2 0.2 1010.1 818 1524 26 10.4 6.1984 23.66228 1023.244
2017.09.06 06:00 3232 54 2500 10000 0 340 2 28.4 1 1006.8 817.8 1517 17 14 6.565568 38.68441 1023.004
2017.09.06 09:00 3162 54.33333333 600 10000 3 200 2 27.2 7.2 1006.5 817.2 1512 28 15.6 10.13761 36.068 1022.284
2017.09.06 12:00 2806 53.33333333 600 10000 2 340 4 27.4 2.4 1005.6 816 1500 20 14 7.238262 36.49305 1020.845
2017.09.06 15:00 4473 62.66666667 600 10000 1 120 2 23.2 3.8 1006 815.7 1498 28 12.8 7.994097 28.42603 1020.486
2017.09.06 18:00 4431 60.66666667 600 10000 1 150 2 21.4 2.4 1004.3 816 1497 28 11.6 7.260554 25.4766 1020.845
2017.09.06 21:00 2897 55.66666667 2500 10000 0 180 2 22 -1.8 1004.4 815.8 1496 20 10.6 5.342052 26.42852 1020.606
2017.09.07 00:00 3212 53.66666667 2500 10000 0 100 6 22.8 -4 1003.3 815.1 1488 16 10.4 4.527818 27.74603 1019.766
2017.09.07 03:00 3649 53.66666667 2500 10000 0 110 3 21.2 -3.6 1006.6 816.2 1503 19 9.8 4.672837 25.16602 1021.085
2017.09.07 06:00 3222 50.33333333 2500 10000 0 100 3 29.2 -5.4 1003.9 815.6 1493 10 12.8 4.084941 40.51908 1020.366
2017.09.07 09:00 3055 48.66666667 600 10000 3 30 2 30.8 -3.6 1002.1 814.9 1484 11 13.8 4.699841 44.41658 1019.526
2017.09.07 12:00 2979 53.66666667 600 10000 4 30 5 31.2 -0.7 1001.2 814.6 1480 13 14.6 5.803429 45.44038 1019.166
2017.09.07 15:00 2610 52.33333333 600 10000 4 230 2 23.2 3.2 1006 815.9 1499 27 12.6 7.66956 28.42603 1020.726
2017.09.07 18:00 3117 50.66666667 2500 10000 0 150 3 23 -0.5 1004.8 817 1507 21 11.4 5.89816 28.08423 1022.045
2017.09.07 21:00 3226 52 300 10000 6 330 2 17.2 15.3 1006.3 818 1518 89 16 17.38675 19.61228 1023.244
2017.09.08 00:00 3452 51.66666667 300 10000 8 20 2 17.4 15.8 1007.7 819.3 1532 91 16.4 17.98615 19.86199 1024.803
2017.09.08 03:00 2981 52.66666667 300 10000 8 0 0 16.2 15.2 1012.4 820.4 1548 94 15.6 17.31845 18.4046 1026.122
2017.09.08 06:00 2887 53.33333333 600 10000 4 20 2 21.6 14 1011.2 820.9 1551 62 16.8 15.9728 25.79052 1026.721
2017.09.08 09:00 2464 56.33333333 300 10000 4 330 3 20.2 14.5 1013.4 820.6 1552 70 16.6 16.51923 23.66228 1026.361
2017.09.08 12:00 2147 55 300 10000 6 350 2 19.6 15.6 1013.8 820.9 1555 78 17 17.65999 22.79829 1026.721
2017.09.08 15:00 1882 53.33333333 100 3000 8 360 2 17.2 16 1015.2 821 1558 92 16.4 18.11599 19.61228 1026.841
2017.09.09 00:00 1129 54 300 10000 8 0 0 15.6 15.6 1014.7 821.1 1558 100 15.6 17.71175 17.71175 1026.961
2017.09.09 03:00 1248 55 300 10000 4 240 2 13.8 12.1 1017 821.4 1564 90 12.8 14.11594 15.76863 1027.321
2017.09.09 06:00 2021 57.33333333 300 10000 6 40 3 21 14.4 1014.5 821.4 1560 66 16.8 16.36466 24.85876 1027.321
2017.09.09 09:00 2197 55.33333333 300 10000 5 340 6 22 14.8 1013 820.5 1550 64 17.4 16.84632 26.42852 1026.241
2017.09.09 12:00 1428 56.66666667 300 10000 6 350 3 21.8 15.6 1012 819.5 1540 68 17.8 17.75065 26.10782 1025.042
2017.09.10 03:00 1136 56.33333333 600 10000 2 0 0 12.6 8.2 1015.6 819.6 1546 74 10.2 10.86447 14.57974 1025.162
2017.09.10 06:00 1983 57 2500 10000 0 20 2 19.4 11 1014 819.9 1546 58 14.4 13.11891 22.5165 1025.522
2017.09.10 09:00 2967 55 600 10000 1 340 3 25.6 13.7 1010.9 819.4 1538 48 18 15.65218 32.81991 1024.923
2017.09.10 12:00 2644 55.33333333 2500 10000 0 330 4 23 13.5 1012 818.8 1534 55 17 15.44001 28.08423 1024.203
2017.09.10 15:00 2377 55 2500 10000 0 0 0 18 13.1 1013.8 818.8 1537 73 15 15.07924 20.62791 1024.203
2017.09.10 18:00 1240 53.66666667 2500 10000 0 140 3 18.8 6.3 1012.2 819.3 1539 44 12 9.564015 21.68933 1024.803
2017.09.10 21:00 140 30.33333333 2500 10000 0 230 2 18 5.7 1009.7 818.8 1530 44 11.4 9.152583 20.62791 1024.203
2017.09.11 00:00 700 46.33333333 2500 10000 0 0 0 15 6.8 1011.6 818.8 1533 58 10.6 9.894275 17.0419 1024.203
2017.09.11 03:00 1091 56.66666667 300 10000 7 0 0 13.8 12.5 1014.3 819.5 1543 92 13 14.44314 15.76863 1025.042
2017.09.11 06:00 2015 57 600 10000 1 310 2 19.8 13.4 1012.4 820 1545 66 15.8 15.31939 23.08317 1025.642
2017.09.11 09:00 3124 56 600 10000 2 340 2 21 14 1012 819.9 1544 64 16.6 15.99716 24.85876 1025.522
2017.09.11 12:00 2724 54.33333333 600 10000 3 320 5 20.8 15.5 1012.7 819.7 1543 72 17.4 17.63519 24.55479 1025.282
2017.09.11 15:00 2789 52 300 10000 8 360 2 16.8 15.2 1015 819.9 1548 90 15.8 17.28501 19.12112 1025.522
2017.09.11 18:00 1515 53 400 9 360 4 15.2 14.9 1014.6 820.9 1556 98 15 16.91072 17.26267 1026.721
2017.09.11 21:00 1082 51.33333333 400 9 0 0 15.6 15.3 1013.9 820.9 1555 98 15.4 17.35476 17.71175 1026.721
2017.09.12 00:00 734 54.33333333 400 9 0 0 15.6 15.3 1014 820.9 1555 98 15.4 17.35476 17.71175 1026.721
2017.09.12 03:00 965 56.66666667 800 9 0 0 15.4 14.8 1016 821.2 1561 96 15 16.77945 17.48594 1027.081
2017.09.12 06:00 2458 54 600 10000 4 360 2 21.6 14.4 1014.1 821 1556 63 17 16.34783 25.79052 1026.841
2017.09.12 09:00 3102 55 600 10000 3 360 5 22.6 14.8 1013.2 820.7 1552 61 17.6 16.83578 27.41139 1026.481
2017.09.12 12:00 2640 53 600 10000 7 330 4 20 15 1014.1 820.7 1554 73 16.8 17.02275 23.37115 1026.481
2017.09.12 15:00 3015 53 300 10000 8 0 0 17.2 15.6 1015.7 821.2 1560 90 16.2 17.74846 19.61228 1027.081
2017.09.12 18:00 2237 50 300 10000 8 110 2 16 14.7 1014.3 821.4 1560 92 15.2 16.73763 18.17105 1027.321
2017.09.12 21:00 1517 56.33333333 600 10000 8 130 2 13.8 11.4 1014.3 820.8 1555 85 12.4 13.47131 15.76863 1026.601
2017.09.13 00:00 1301 58.33333333 2500 10000 0 130 2 14.6 3.4 1014.3 819.8 1546 47 9 7.804353 16.6078 1025.402
2017.09.13 03:00 1213 58 600 10000 2 210 2 16.8 2.3 1015 820.1 1550 38 9.6 7.227867 19.12112 1025.762
2017.09.13 06:00 2835 57 2500 10000 0 360 2 20.4 8.1 1013.8 820.2 1549 45 13.4 10.77582 23.95658 1025.882
2017.09.13 09:00 3119 55.33333333 600 10000 2 360 6 24.4 11.7 1012 819.4 1539 45 16.6 13.77294 30.55412 1024.923
2017.09.13 12:00 2796 54.66666667 600 10000 1 360 10 23.6 11.9 1011 818.7 1532 48 16.4 13.93095 29.12054 1024.083
2017.09.13 15:00 2551 50.66666667 2500 10000 0 0 0 18 11.3 1013 819.3 1540 65 14 13.35637 20.62791 1024.803
2017.09.13 18:00 3053 48.33333333 2500 10000 0 150 3 18.4 5.3 1012.6 819.7 1543 42 11.4 8.88586 21.15279 1025.282
2017.09.13 21:00 2804 51.66666667 2500 10000 0 140 4 18.6 4.6 1010.1 818.9 1532 40 11.2 8.451141 21.41959 1024.323
2017.09.14 00:00 2593 54.66666667 2500 10000 0 0 0 15 1.8 1011.6 818.7 1532 41 8.6 6.979709 17.0419 1024.083
2017.09.14 03:00 1527 58.33333333 2500 10000 0 0 0 12 5.8 1015.5 819.6 1546 66 8.8 9.222874 14.01544 1025.162
2017.09.14 06:00 2960 55.33333333 2500 10000 0 0 0 21.2 6.4 1012.8 820.2 1547 38 13 9.593177 25.16602 1025.882
2017.09.14 09:00 2982 54 2500 10000 0 10 10 25 6.2 1010.4 819.4 1537 30 14.4 9.454582 31.66935 1024.923
2017.09.14 12:00 2531 54.66666667 600 10000 1 360 8 22.8 12.1 1012 819.4 1539 51 16.2 14.08357 27.74603 1024.923
2017.09.14 15:00 2632 55.66666667 600 10000 1 220 2 16.6 12.3 1016.3 820.2 1552 76 14 14.27096 18.8796 1025.882
2017.09.14 18:00 1997 54 2500 10000 0 140 2 16.6 5.7 1014.1 820.7 1554 48 10.8 9.140905 18.8796 1026.481
2017.09.14 21:00 1467 59 2500 10000 0 180 3 16.6 1.4 1012.3 820.1 1546 36 9.2 6.779429 18.8796 1025.762
2017.09.15 00:00 529 59.33333333 2500 10000 0 160 2 15.6 0.4 1013.1 819.9 1545 36 8.400001 6.299088 17.71175 1025.522
2017.09.15 03:00 1737 56.66666667 2500 10000 0 160 4 13.8 0.6 1017.5 821 1561 40 7.6 6.364841 15.76863 1026.841
2017.09.15 06:00 2469 56 2500 10000 0 360 3 22.2 3.7 1014.3 821 1556 30 12.4 7.960866 26.75266 1026.841
2017.09.15 09:00 2164 56 2500 10000 0 350 8 22.8 5.2 1013.1 820.3 1549 32 13.2 8.871914 27.74603 1026.002
2017.09.15 12:00 1649 57 600 10000 1 360 6 21.4 13.8 1012.4 819.6 1542 62 16.6 15.73628 25.4766 1025.162
2017.09.15 15:00 409 29.33333333 600 10000 2 0 0 17.2 14.3 1015 820 1549 83 15.4 16.30662 19.61228 1025.642
2017.09.16 00:00 826 52.33333333 2500 10000 0 0 0 13.4 5.7 1012.5 818.6 1533 60 9.400001 9.169859 15.3632 1023.963
2017.09.16 03:00 825 58 2500 10000 0 180 3 13.4 7.9 1015.7 820 1550 69 10.4 10.63796 15.3632 1025.642
2017.09.16 06:00 1869 57.33333333 2500 10000 0 330 3 22.4 4 1013.9 820.5 1551 30 12.6 8.155066 27.08027 1026.241
2017.09.16 09:00 2642 52.33333333 2500 10000 0 50 6 25 2.7 1012.4 820 1545 24 13.2 7.432819 31.66935 1025.642
2017.09.16 12:00 2814 52 2500 10000 0 360 12 22 11.4 1013.7 820 1547 51 15.6 13.5186 26.42852 1025.642
2017.09.16 15:00 2147 53.66666667 600 10000 1 0 0 16 12.3 1016.8 1558 79 13.8 14.32583 18.17105 1026.601
2017.09.16 18:00 641 51.66666667 2500 10000 0 0 0 14 4.6 1015.4 1560 53 9.2 8.478887 15.97485 1027.081
2017.09.17 00:00 1257 57 2500 10000 0 180 2 12.6 4.2 1015.3 820.7 1555 57 8.400001 8.261704 14.57974 1026.481
2017.09.17 03:00 943 58.33333333 2500 10000 0 150 2 13 5.7 1017.8 821.1 1562 61 9.2 9.135328 14.96696 1026.961
2017.09.17 06:00 2052 55.33333333 2500 10000 0 0 0 18.8 9.8 1016.8 821.7 1566 56 13.6 12.15075 21.68933 1027.68
2017.09.17 09:00 2742 53 2500 10000 0 340 6 20.6 7 1015.9 820.9 1558 41 13 9.98213 24.25407 1026.721
2017.09.17 12:00 2190 52.66666667 600 10000 1 360 8 18.6 8.3 1016.6 820.9 1559 51 12.8 10.96802 21.41959 1026.721
2017.09.17 15:00 2147 53 600 10000 1 0 0 14 8.6 1018.9 821.5 1567 70 11 11.14843 15.97485 1027.441
2017.09.17 18:00 1314 53 2500 10000 0 0 0 12.2 8.1 1017.7 821.7 1567 76 10 10.82635 14.20137 1027.68
2017.09.17 21:00 735 58 2500 10000 0 0 0 11.6 8.3 1016.4 821.1 1560 80 9.8 10.92637 13.65 1026.961
2017.09.18 00:00 879 60 2500 10000 0 140 2 11.4 7.2 1016.8 820.6 1556 76 9.2 10.1859 13.47044 1026.361
2017.09.18 03:00 730 59 2500 10000 0 150 2 11.6 6.6 1018.7 820.8 1561 72 9 9.767337 13.65 1026.601
2017.09.18 06:00 1913 57.33333333 2500 10000 0 340 2 19.6 9.2 1016.9 821.4 1564 51 13.6 11.62696 22.79829 1027.321
2017.09.18 09:00 2575 55.33333333 2500 10000 0 340 6 20.8 8.2 1015.9 820.7 1556 44 13.6 10.84343 24.55479 1026.481
2017.09.18 12:00 2054 53.66666667 600 10000 1 350 6 19 10.9 1015.7 820.1 1551 59 14.2 13.03819 21.96205 1025.762
2017.09.18 15:00 2164 53.66666667 600 10000 1 0 0 14.6 10.8 1018.3 820.9 1561 78 12.4 12.94648 16.6078 1026.721
2017.09.18 18:00 1181 55 2500 10000 0 140 2 15 7.2 1015.9 821.3 1561 60 10.8 10.18808 17.0419 1027.201
2017.09.18 21:00 902 58.66666667 2500 10000 0 140 2 15.2 4.8 1014.3 820.3 1550 50 9.8 8.568011 17.26267 1026.002
2017.09.19 00:00 920 58.33333333 2500 10000 0 0 0 12.4 2.5 1015.5 819.8 1548 51 7.6 7.287813 14.38946 1025.402
2017.09.19 03:00 1015 58.66666667 2500 10000 0 0 0 13.8 0 1017.3 820.2 1554 39 7.4 6.096101 15.76863 1025.882
2017.09.19 06:00 1851 56.33333333 2500 10000 0 30 2 22.6 1.4 1014.6 820.9 1556 25 11.8 6.747944 27.41139 1026.721
2017.09.19 09:00 1746 53.33333333 2500 10000 0 360 7 24.2 1.2 1013.1 820.1 1547 22 12.4 6.657393 30.19007 1025.762
2017.09.19 12:00 1987 56 2500 10000 0 340 5 22.8 5.8 1014.2 820 1548 33 13.4 9.204508 27.74603 1025.642
2017.09.19 15:00 1086 53 2500 10000 0 200 2 15.4 7.8 1016.8 820.4 1555 60 11.2 10.53987 17.48594 1026.122
2017.09.19 18:00 864 60.66666667 2500 10000 0 120 2 15.6 3.3 1013.9 820.5 1551 44 9.400001 7.721512 17.71175 1026.241
2017.09.19 21:00 706 58 2500 10000 0 130 3 16 -4.5 1012.5 819.8 1544 24 7.2 4.386165 18.17105 1025.402
2017.09.20 00:00 1446 57.66666667 2500 10000 0 140 2 12.8 -3.7 1014 819.6 1544 31 5.8 4.632939 14.77224 1025.162
2017.09.20 03:00 1301 54.66666667 2500 10000 0 160 3 14.8 -7.1 1016.7 820.1 1552 21 6 3.579188 16.82362 1025.762
2017.09.20 06:00 1851 55.66666667 2500 10000 0 30 2 22.8 -1.7 1013.5 820.1 1548 19 11 5.385493 27.74603 1025.762
2017.09.20 09:00 1653 56.66666667 2500 10000 0 340 7 24.6 -4.1 1012.1 819.6 1541 15 11.2 4.51784 30.922 1025.162
2017.09.20 12:00 843 56.33333333 2500 10000 0 330 6 22.8 3 1012.9 819 1537 27 12.4 7.583898 27.74603 1024.443
2017.09.20 15:00 1083 58.66666667 2500 10000 0 180 2 15.6 2.2 1016.3 820.1 1551 40 9 7.147751 17.71175 1025.762
2017.09.20 18:00 1168 58.66666667 2500 10000 0 190 2 16 -2.9 1013.2 819.9 1545 27 7.6 4.92907 18.17105 1025.522
2017.09.20 21:00 1458 58 2500 10000 0 140 2 14.8 -9.1 1012.8 819.7 1543 18 5.6 3.064561 16.82362 1025.282
2017.09.21 00:00 1468 56.33333333 2500 10000 0 120 2 14.6 -14.8 1011.5 817.9 1526 12 4.6 1.943142 16.6078 1023.124
2017.09.21 03:00 1439 57 2500 10000 0 120 3 14.6 -13.4 1016 819.4 1545 13 4.8 2.181468 16.6078 1024.923
2017.09.21 06:00 1653 55.66666667 2500 10000 0 10 3 24.6 -13.7 1012.5 819.7 1543 7 9.6 2.121634 30.922 1025.282
2017.09.21 09:00 733 58 2500 10000 0 20 4 25.6 -10.9 1010.9 818.4 1529 8 10.4 2.664199 32.81991 1023.723
2017.09.21 12:00 878 60 2500 10000 0 340 5 23.4 -0.4 1011 818 1526 21 11.6 5.937729 28.77145 1023.244
2017.09.21 15:00 770 58.66666667 2500 10000 0 210 2 16.6 0.9 1013.7 818.2 1531 34 9 6.504029 18.8796 1023.484
2017.09.21 18:00 405 60.66666667 2500 10000 0 180 3 16.6 -1.8 1010.6 818.6 1530 28 8.2 5.373078 18.8796 1023.963
2017.09.21 21:00 819 60 2500 10000 0 130 3 15.6 -3.7 1010.8 818.6 1530 26 7.2 4.656226 17.71175 1023.963
2017.09.22 00:00 1181 58.33333333 2500 10000 0 0 0 15.6 -4.5 1010.9 818.1 1526 25 7 4.390598 17.71175 1023.364
2017.09.22 03:00 1004 59.66666667 2500 10000 0 110 3 16.2 -7.6 1013 817.9 1528 19 6.6 3.466947 18.4046 1023.124
2017.09.22 06:00 365 57.33333333 2500 10000 0 360 2 24.4 -2 1010.1 818.1 1525 17 11.6 5.283124 30.55412 1023.364
2017.09.23 00:00 238 49.66666667 2500 10000 0 140 3 17.6 -2.7 1009.4 818.2 1525 25 8.400001 5.001384 20.11448 1023.484
2017.09.23 03:00 325 59.66666667 2500 10000 0 0 0 17.6 -2 1012.4 818.7 1534 26 8.6 5.278942 20.11448 1024.083
2017.09.23 06:00 612 61 2500 10000 0 0 0 21.8 0.6 1011.7 819.2 1537 24 11.2 6.354837 26.10782 1024.683
2017.09.23 09:00 1074 59.66666667 2500 10000 0 340 5 25.2 0.5 1010.4 818.8 1532 20 12.6 6.336557 32.0489 1024.203
2017.09.23 12:00 1179 57.33333333 600 10000 2 0 0 20.6 12.8 1010.9 818.7 1532 61 15.8 14.80023 24.25407 1024.083
2017.09.23 15:00 1060 59 600 10000 2 0 0 16.6 14 1012.8 819.2 1539 85 15 15.99464 18.8796 1024.683
2017.09.23 18:00 662 56 600 10000 3 170 2 14.8 11.4 1012.6 819.5 1541 80 12.8 13.46268 16.82362 1025.042
2017.09.23 21:00 318 59.33333333 2500 10000 0 0 0 14.8 6.1 1011.7 819.4 1539 56 10.2 9.424516 16.82362 1024.923
2017.09.24 00:00 354 59.33333333 600 10000 4 0 0 12.8 10.7 1013.9 819.6 1544 87 11.6 12.86416 14.77224 1025.162
2017.09.24 03:00 243 60.33333333 600 10000 6 0 0 12.4 11 1016.3 820.1 1551 91 11.6 13.12579 14.38946 1025.762
2017.09.24 06:00 901 61 2500 10000 0 340 3 18.6 12.7 1015.5 821 1558 68 15 14.68038 21.41959 1026.841
2017.09.24 09:00 1208 60.33333333 600 10000 3 10 4 21.4 12.3 1013.8 820.4 1551 56 15.8 14.26931 25.4766 1026.122
2017.09.24 12:00 1129 59.33333333 600 10000 4 330 4 21.4 15.2 1014.3 820.4 1551 68 17.4 17.23999 25.4766 1026.122
2017.09.24 15:00 1104 55.66666667 200 2000 8 0 0 16 15 1017.2 821.1 1561 94 15.4 17.09231 18.17105 1026.961
2017.09.24 18:00 677 57 300 10000 8 0 0 15.4 14.1 1015.6 821.3 1561 92 14.6 16.08282 17.48594 1027.201
2017.09.24 21:00 527 60 300 10000 8 360 2 14.6 13.3 1014.9 821.3 1560 92 13.8 15.24365 16.6078 1027.201
2017.09.25 00:00 380 58.66666667 300 10000 8 180 2 12.4 10.6 1015.7 821.1 1559 89 11.4 12.81438 14.38946 1026.961
2017.09.25 03:00 233 58 600 10000 1 0 0 12 6.7 1017.9 820.9 1561 70 9.2 9.791835 14.01544 1026.721
2017.09.25 06:00 831 61.66666667 2500 10000 0 350 4 20.2 10.4 1014.9 820.9 1556 53 14.4 12.59019 23.66228 1026.721
2017.09.25 09:00 1170 59.66666667 600 10000 4 350 10 21 14 1014.1 820.6 1553 64 16.6 15.9947 24.85876 1026.361
2017.09.25 12:00 1107 55.66666667 200 2000 8 350 4 15.2 13.9 1017.3 820.8 1559 92 14.4 15.86975 17.26267 1026.601
2017.09.25 15:00 1052 51 300 10000 8 310 2 13.6 12.2 1019.1 821.5 1567 92 12.8 14.24714 15.56475 1027.441
2017.09.25 18:00 655 57.33333333 500 9 20 2 12.4 12.1 1016.5 821.5 1564 98 12.2 14.07009 14.38946 1027.441
2017.09.25 21:00 565 60.66666667 200 9 0 0 11 11 1016.8 821.5 1564 100 11 13.11756 13.11756 1027.441
2017.09.26 00:00 342 56.66666667 800 9 0 0 10.6 10.2 1017.8 820.4 1556 98 10.4 12.4724 12.77285 1026.122
2017.09.26 03:00 217 61.33333333 300 3000 8 0 0 11.2 9.8 1018.2 820.4 1557 91 10.4 12.0791 13.29297 1026.122
2017.09.26 06:00 902 59.33333333 300 3000 8 0 0 12.2 11.2 1018.3 820.5 1558 93 11.6 13.25665 14.20137 1026.241
2017.09.26 09:00 1267 57.33333333 300 10000 8 340 4 17.6 10.8 1016.1 819.9 1550 64 13.6 12.94435 20.11448 1025.522
2017.09.26 12:00 1312 58.33333333 300 10000 8 20 2 17.2 11.8 1015.8 819.5 1546 71 14 13.87955 19.61228 1025.042
2017.09.26 15:00 1555 56 200 5000 8 0 0 13.2 12.2 1017.8 820.1 1554 94 12.6 14.18659 15.16394 1025.762
2017.09.26 18:00 1039 58.33333333 300 10000 5 140 2 11.2 8.6 1019 820.5 1559 84 9.8 11.18947 13.29297 1026.241
2017.09.26 21:00 832 59 200 5000 8 0 0 10.2 9.1 1017 820.2 1553 93 9.6 11.55254 12.43614 1025.882
2017.09.27 00:00 626 57.66666667 300 10000 2 0 0 9 7.9 1016.2 819.1 1543 93 8.400001 10.62313 11.47247 1024.563
2017.09.27 03:00 394 59.33333333 2500 10000 4 130 4 18.2 2.9 1014.6 819.1 1541 36 10.4 7.498708 20.8889 1024.563
2017.09.27 06:00 1750 58.66666667 2500 10000 0 300 4 17.2 9.1 1014.5 818.4 1534 59 12.6 11.5718 19.61228 1023.723
2017.09.27 09:00 2197 58 600 10000 2 350 4 20 9.3 1013.2 817.9 1528 50 13.8 11.71692 23.37115 1023.124
2017.09.27 12:00 2013 58.33333333 100 6000 8 340 4 17.2 13.6 1014.5 818.1 1532 80 15 15.60384 19.61228 1023.364
2017.09.27 15:00 3120 56.66666667 100 9 290 2 13.2 13.2 1013.1 818.5 1533 100 13.2 15.16394 15.16394 1023.843
2017.09.27 18:00 2999 55.33333333 100 9 0 0 12.6 12.6 1013.4 818.2 1531 100 12.6 14.57974 14.57974 1023.484
2017.09.27 21:00 2635 56 100 9 10 2 12.2 12.2 1012.9 818.5 1533 100 12.2 14.20137 14.20137 1023.843
2017.09.28 00:00 2407 57 100 9 0 0 11.8 11.8 1013.1 817.6 1525 100 11.8 13.83165 13.83165 1022.764
2017.09.28 03:00 1846 55 100 9 0 0 11.8 11.8 1015.6 818.4 1536 100 11.8 13.83165 13.83165 1023.723
2017.09.28 06:00 3260 57 200 9 10 2 13.6 13.6 1015.9 819.2 1543 100 13.6 15.56475 15.56475 1024.683
2017.09.28 09:00 3240 56 100 9 350 4 12.4 11.7 1016.7 819.2 1544 96 12 13.75362 14.38946 1024.683
2017.09.28 12:00 2921 50.66666667 100 9 330 4 11.6 11.6 1017.4 819.4 1547 100 11.6 13.65 13.65 1024.923
2017.09.28 15:00 3064 48.33333333 100 9 350 3 10.6 10.6 1018.6 820 1554 100 10.6 12.77285 12.77285 1025.642
2017.09.28 18:00 3057 54.33333333 800 9 340 2 10 10 1018.7 820.4 1557 100 10 12.27074 12.27074 1026.122
2017.09.28 21:00 3404 55 100 9 360 2 9.6 9.6 1019.3 820.4 1558 100 9.6 11.94574 11.94574 1026.122
2017.09.29 00:00 2142 52 100 9 0 0 9 9 1019.9 820.4 1559 100 9 11.47247 11.47247 1026.122
2017.09.29 03:00 1382 54.66666667 100 9 350 2 9.2 9.2 1021.1 821.1 1567 100 9.2 11.62835 11.62835 1026.961
2017.09.29 06:00 2747 54 100 9 360 2 10.2 10.2 1021.9 822 1575 100 10.2 12.43614 12.43614 1028.04
2017.09.29 09:00 2974 53.66666667 600 9 360 4 9.8 9.400001 1021.6 821.4 1570 98 9.6 11.81448 12.10728 1027.321
2017.09.29 12:00 2416 51 200 4000 8 10 4 9.6 8.900001 1021.6 821.1 1567 95 9.2 11.36593 11.94574 1026.961
2017.09.29 15:00 2304 51 600 9 0 0 8.2 7.8 1022.6 821.5 1572 97 8 10.58908 10.86719 1027.441
2017.09.29 18:00 1326 56.33333333 200 3000 8 0 0 8 7.2 1022.7 821.8 1575 95 7.6 10.16926 10.72035 1027.8
2017.09.29 21:00 714 61.66666667 300 10000 8 0 0 7.8 6.6 1021.6 820.7 1564 92 7.2 9.756899 10.57526 1026.481
2017.09.30 00:00 623 62.33333333 600 10000 7 0 0 5.8 5 1021.8 820.1 1559 94 5.4 8.702507 9.216962 1025.762
2017.09.30 03:00 405 62 2500 10000 0 160 2 5 4.6 1022.4 819.8 1557 97 4.8 8.46653 8.718388 1025.402
2017.09.30 06:00 669 62.33333333 2500 10000 0 0 0 12.4 8 1018.9 819.5 1550 74 10 10.69926 14.38946 1025.042
2017.09.30 09:00 964 61.66666667 600 10000 3 340 2 13.4 8.3 1018.1 819.1 1546 71 10.6 10.94036 15.3632 1024.563
2017.09.30 12:00 1053 60.66666667 600 10000 5 360 4 15 9.7 1017.5 818.6 1541 71 12 12.05325 17.0419 1023.963
2017.09.30 15:00 941 60 600 8000 8 180 8 12.4 9.5 1021.3 820.6 1563 83 10.8 11.89514 14.38946 1026.361
2017.09.30 18:00 507 55.33333333 600 10000 3 120 6 18.8 4.8 1014.9 819.4 1544 40 11.4 8.625657 21.68933 1024.923
2017.09.30 21:00 211 61 600 10000 6 180 2 16.6 5.7 1014.9 819.1 1541 48 10.8 9.14832 18.8796 1024.563
2017.10.01 00:00 152 60.33333333 600 10000 4 160 6 19 2.4 1013 818.5 1533 33 10.6 7.279403 21.96205 1023.843
2017.10.01 03:00 123 61 600 10000 2 140 8 19.2 1 1013.3 818 1529 30 10.2 6.5539 22.23776 1023.244
2017.10.01 06:00 239 62.33333333 600 10000 4 140 8 23.4 -1.1 1009.7 818.1 1524 20 11.4 5.6265 28.77145 1023.364
2017.10.01 09:00 456 61 600 10000 4 340 14 25.2 -5.2 1008.7 817.1 1514 13 11.2 4.152889 32.0489 1022.165
2017.10.01 12:00 544 61.33333333 600 10000 4 140 4 26.4 -2 1005.8 815.8 1498 15 12.4 5.263923 34.41057 1020.606
2017.10.01 15:00 104 37 200 4000 8 340 4 13.4 12 1010.7 816.8 1515 92 12.6 14.05765 15.3632 1021.805
2017.10.02 03:00 551 59.66666667 300 10000 4 280 2 7.2 6.8 1015 816.4 1519 97 7 9.88163 10.15034 1021.325
2017.10.02 06:00 685 61.33333333 2500 10000 0 360 3 14.4 7.8 1013.6 817 1521 65 10.8 10.59417 16.39441 1022.045
2017.10.02 09:00 946 60.33333333 600 10000 1 350 5 18 9.7 1011.2 816 1509 58 13.2 12.03442 20.62791 1020.845
2017.10.02 12:00 1047 60.33333333 300 10000 4 330 3 13.4 10.6 1013.3 815.7 1510 83 11.8 12.78886 15.3632 1020.486
2017.10.02 15:00 1051 59.33333333 300 10000 2 120 2 11.4 10.3 1013.6 814.8 1503 93 10.8 12.55358 13.47044 1019.406
2017.10.02 18:00 735 57.33333333 300 10000 4 320 2 10.8 10.1 1011.9 815.5 1506 95 10.4 12.34287 12.94419 1020.246
2017.10.02 21:00 517 60 600 10000 2 160 2 10.4 8.2 1011.6 816 1510 86 9.2 10.84597 12.6035 1020.845
2017.10.03 00:00 370 59 300 10000 4 0 0 10.4 8.900001 1013.2 816 1512 91 9.6 11.42415 12.6035 1020.845
2017.10.03 03:00 293 60 100 9 360 3 8 8 1015.8 816.7 1522 100 8 10.72035 10.72035 1021.685
2017.10.03 06:00 794 59.33333333 300 8000 7 20 4 12.8 9.2 1015.1 817.5 1528 79 10.8 11.63783 14.77224 1022.644
2017.10.03 09:00 1234 58.33333333 100 9 20 5 10.4 8.900001 1015.8 817.2 1526 91 9.6 11.42338 12.6035 1022.284
2017.10.03 12:00 1263 54.66666667 300 5000 8 360 4 9.2 8.1 1016.6 817.4 1529 93 8.6 10.77435 11.62835 1022.524
2017.10.03 15:00 1413 55.66666667 300 10000 8 340 2 8 7.2 1018.2 817.5 1532 95 7.6 10.17064 10.72035 1022.644
2017.10.03 18:00 832 58.33333333 100 9 350 2 8 8 1016.9 818 1535 100 8 10.72035 10.72035 1023.244
2017.10.03 21:00 762 60.33333333 100 9 350 3 7.8 7.8 1017.8 817.9 1535 100 7.8 10.57526 10.57526 1023.124
2017.10.04 00:00 496 51.33333333 100 9 320 2 7.4 7.4 1018.5 818 1537 100 7.4 10.29028 10.29028 1023.244
2017.10.04 03:00 290 56 100 3000 8 0 0 6.2 6.2 1020.1 818.4 1543 100 6.2 9.47557 9.47557 1023.723
2017.10.04 06:00 1018 55.33333333 100 9 360 2 6.8 6.8 1021.1 819.4 1552 100 6.8 9.875505 9.875505 1024.923
2017.10.04 09:00 1435 53 200 8000 8 360 8 9.2 9.2 1018.9 818.5 1542 100 9.2 11.62835 11.62835 1023.843
2017.10.04 12:00 1499 47.33333333 100 9 20 3 5 5 1021.6 819 1550 100 5 8.718388 8.718388 1024.443
2017.10.04 15:00 1409 20 100 9 140 2 2 2 1024.9 820.2 1564 100 2 7.054431 7.054431 1025.882
2017.10.04 18:00 1689 24 100 9 320 2 1.8 1.8 1024.3 819.7 1559 100 1.8 6.954249 6.954249 1025.282
2017.10.04 21:00 981 28 100 9 0 0 1.4 1.4 1022.4 818.9 1550 100 1.4 6.757659 6.757659 1024.323
2017.10.05 00:00 897 18.33333333 100 9 300 2 0.6 0.6 1024.7 819.1 1555 100 0.6 6.379193 6.379193 1024.563
2017.10.05 03:00 282 27.66666667 100 9 240 2 0.8 0.8 1025.3 818.7 1552 100 0.8 6.472003 6.472003 1024.083
2017.10.05 06:00 810 30.66666667 100 9 0 0 0.4 1027.4 820.1 1566 100 0.4 6.287564 6.287564 1025.762
2017.10.05 09:00 987 17.33333333 100 9 160 2 1.4 1.4 1025.9 819.2 1557 100 1.4 6.757659 6.757659 1024.683
2017.10.05 12:00 1067 43.66666667 300 10000 7 340 2 4.8 3.1 1024 818.6 1550 88 4 7.605551 8.597534 1023.963
2017.10.05 15:00 1233 47.66666667 300 10000 8 0 0 2.8 2.4 1024.7 818.5 1550 97 2.6 7.231895 7.468063 1023.843
2017.10.05 18:00 880 48.33333333 300 10000 4 0 0 2.8 2.8 1025.7 819.2 1557 100 2.8 7.468063 7.468063 1024.683
2017.10.05 21:00 558 48.33333333 2500 10000 0 120 2 2 -1 1024.4 818.1 1546 81 0.8 5.687609 7.054431 1023.364
2017.10.06 00:00 394 52.66666667 2500 10000 0 220 2 1.2 -0.3 1021.8 816.9 1533 90 0.6 5.987571 6.661223 1021.925
2017.10.06 03:00 205 53.33333333 2500 10000 0 190 2 1.2 -1.3 1023 817.1 1536 83 0.2 5.544241 6.661223 1022.165
2017.10.06 06:00 527 52.33333333 2500 10000 0 0 0 8.8 1.4 1020.1 817.4 1534 60 5.4 6.744062 11.31843 1022.524
2017.10.06 09:00 1035 52.33333333 2500 10000 0 320 2 12.6 2.8 1018.5 817.1 1530 51 7.8 7.441521 14.57974 1022.165
2017.10.06 12:00 1186 53 2500 10000 0 340 3 11.4 3.2 1019.2 817.1 1531 57 7.4 7.678824 13.47044 1022.165
2017.10.06 15:00 615 56.33333333 2500 10000 0 220 2 6.6 2.7 1021.3 817.2 1534 76 4.8 7.422237 9.740567 1022.284
2017.10.06 18:00 35 34 2500 10000 0 160 3 11.4 -1.3 1017.4 817.8 1534 41 5.8 5.557797 13.47044 1023.004
2017.10.06 21:00 114 35.66666667 2500 10000 0 90 3 12.2 -2.6 1014.8 817.1 1524 36 5.8 5.038639 14.20137 1022.165
2017.10.07 00:00 336 57.66666667 2500 10000 0 170 4 12.2 -2.6 1015.6 817.4 1528 36 5.8 5.037105 14.20137 1022.524
2017.10.07 03:00 212 58 2500 10000 0 180 6 13.4 -3.4 1017.8 818 1536 31 6.2 4.769779 15.3632 1023.244
2017.10.07 06:00 679 59.66666667 2500 10000 0 110 6 18 -0.5 1015.2 818.8 1539 28 9.2 5.871206 20.62791 1024.203
2017.10.07 09:00 909 57 600 10000 2 160 4 21.4 1.8 1012.9 818.3 1531 27 11.4 6.932226 25.4766 1023.604
2017.10.07 12:00 989 56.33333333 600 10000 2 340 3 18.8 0.9 1013.3 817.8 1527 30 10 6.520621 21.68933 1023.004
2017.10.07 15:00 1058 58 600 10000 1 0 0 13 2.8 1015.1 818 1532 50 8 7.452442 14.96696 1023.244
2017.10.07 18:00 548 52 2500 10000 0 160 8 15.2 2.7 1013.6 818.8 1536 43 9 7.416296 17.26267 1024.203
2017.10.07 21:00 410 55.66666667 2500 10000 0 140 3 14.4 2.6 1012.7 818.8 1535 45 8.6 7.37173 16.39441 1024.203
2017.10.08 00:00 319 57 2500 10000 0 0 0 13.4 3.8 1012.9 818 1529 52 8.6 8.029019 15.3632 1023.244
2017.10.08 03:00 193 55.66666667 2500 10000 0 150 4 13 2.2 1015 817.8 1530 48 7.8 7.177468 14.96696 1023.004
2017.10.08 06:00 695 60 600 10000 1 120 8 19 1.2 1012.3 818 1528 30 10.2 6.684617 21.96205 1023.244
2017.10.08 09:00 1060 59 600 10000 2 0 0 21.6 1.5 1010.4 817 1516 26 11.4 6.812056 25.79052 1022.045
2017.10.08 12:00 1053 57 600 10000 2 300 4 21.2 4.4 1009.9 816.3 1509 33 12.2 8.331351 25.16602 1021.205
2017.10.08 15:00 998 59 2500 10000 0 170 3 15 3.5 1012.4 816.3 1513 46 9.2 7.845455 17.0419 1021.205
2017.10.08 18:00 594 58.66666667 2500 10000 0 180 4 16.4 -0.7 1009.8 816.3 1509 31 8.400001 5.79802 18.64077 1021.205
2017.10.08 21:00 477 57.66666667 2500 10000 0 160 3 15.4 1.4 1009.4 816.5 1510 38 8.6 6.730006 17.48594 1021.445
2017.10.09 00:00 344 57.33333333 2500 10000 0 120 2 16.2 0.2 1009.6 816.7 1512 34 8.6 6.206884 18.4046 1021.685
2017.10.09 03:00 199 57.33333333 2500 10000 0 170 3 15 0.1 1012.3 816.7 1517 36 8 6.152549 17.0419 1021.685
2017.10.09 06:00 680 63.33333333 600 10000 2 140 2 19 -0.7 1009.8 816.3 1509 26 9.6 5.814837 21.96205 1021.205
2017.10.09 09:00 390 59.33333333 600 10000 2 0 0 21.4 -0.8 1007.3 814.7 1492 23 10.6 5.742639 25.4766 1019.286
2017.10.09 12:00 535 59.33333333 600 10000 2 340 2 19.6 4 1007.9 815 1495 36 11.4 8.130726 22.79829 1019.646
2017.10.09 18:00 369 61 2500 10000 0 130 2 15.4 1.3 1010.6 816.6 1513 38 8.6 6.729462 17.48594 1021.565
2017.10.09 21:00 491 61 2500 10000 0 120 2 14.4 -0.9 1010.4 816.8 1514 35 7.4 5.721913 16.39441 1021.805
2017.10.10 00:00 306 61.66666667 2500 10000 0 150 2 13.8 -1.2 1011.5 817 1518 35 7 5.573166 15.76863 1022.045
2017.10.10 03:00 226 59 2500 10000 0 120 2 12.8 -2.3 1014.6 818 1531 35 6.2 5.161929 14.77224 1023.244
2017.10.10 06:00 640 58 2500 10000 0 0 0 17.2 -1.3 1013.3 818.3 1532 28 8.6 5.543346 19.61228 1023.604
2017.10.10 09:00 809 56.66666667 2500 10000 0 350 6 22.2 0.7 1010.7 817.4 1520 24 11.4 6.416934 26.75266 1022.524
2017.10.10 12:00 276 62 2500 10000 0 20 5 20.8 1.3 1011.2 817.2 1519 27 11 6.718721 24.55479 1022.284
2017.10.10 15:00 514 58 2500 10000 0 140 3 15.2 1.6 1014.4 817.8 1529 40 8.6 6.853627 17.26267 1023.004
2017.10.10 18:00 439 57.33333333 2500 10000 0 140 2 14.6 1.2 1013.5 818.2 1531 40 8.2 6.683246 16.6078 1023.484
2017.10.10 21:00 244 60 600 10000 1 160 2 15.2 -0.8 1010.3 817.2 1518 33 7.8 5.743487 17.26267 1022.284
2017.10.11 00:00 90 65.33333333 600 10000 1 150 2 15 -0.5 1010.5 817 1516 34 7.8 5.875226 17.0419 1022.045
2017.10.11 03:00 64 67.66666667 2500 10000 0 0 0 15.2 -0.2 1012.7 817.2 1522 35 8 6.019164 17.26267 1022.284
2017.10.11 06:00 324 60 2500 10000 0 130 3 21.4 -0.9 1011 817.4 1521 22 10.6 5.71934 25.4766 1022.524
2017.10.11 09:00 423 57.66666667 600 10000 3 330 4 19.2 6.4 1009.8 816.2 1508 43 12.2 9.636357 22.23776 1021.085
2017.10.11 12:00 539 58 600 10000 3 350 3 15.8 10.3 1011.3 816.6 1514 70 12.6 12.49186 17.94011 1021.565
2017.10.11 15:00 392 83.66666667 200 9 340 2 11.8 11.8 1013.8 817.6 1527 100 11.8 13.83165 13.83165 1022.764
2017.10.11 18:00 367 59.66666667 300 7000 8 140 3 11 11 1012.9 818.4 1532 100 11 13.11756 13.11756 1023.723
2017.10.11 21:00 331 62 300 10000 8 0 0 10.4 10.4 1014.2 818.6 1536 100 10.4 12.6035 12.6035 1023.963
2017.10.12 00:00 298 64 100 9 0 0 10.4 10.4 1014.7 818 1531 100 10.4 12.6035 12.6035 1023.244
2017.10.12 03:00 247 60.33333333 100 9 310 3 9.6 9.6 1017 818.4 1538 100 9.6 11.94574 11.94574 1023.723
2017.10.12 06:00 294 61.33333333 100 9 20 3 10.4 10.4 1017.7 819 1544 100 10.4 12.6035 12.6035 1024.443
2017.10.12 09:00 417 63.66666667 200 9 330 4 11.2 10.5 1016.9 818.4 1538 95 10.8 12.68263 13.29297 1023.723
2017.10.12 12:00 327 59.33333333 100 9 340 3 9.6 9.6 1017.6 818.4 1539 100 9.6 11.94574 11.94574 1023.723
2017.10.12 15:00 330 61.66666667 100 2000 8 0 0 9.2 9.2 1018.7 818.9 1545 100 9.2 11.62835 11.62835 1024.323
2017.10.12 18:00 253 64.66666667 800 9 0 0 9.2 9.2 1017.9 818.5 1540 100 9.2 11.62835 11.62835 1023.843
2017.10.12 21:00 198 71 300 5000 8 0 0 9 9 1017.2 818.1 1536 100 9 11.47247 11.47247 1023.364
2017.10.13 00:00 291 59.33333333 300 10000 8 160 2 8.8 5.2 1017.6 1532 78 7 8.836218 11.31843 1022.764
2017.10.13 03:00 158 56 300 10000 8 0 0 9 5 1013 1495 76 7 8.711478 11.47247 1018.327
2017.10.13 06:00 842 50.66666667 300 10000 5 0 0 13 4.3 1017.2 1538 55 8.6 8.289046 14.96696 1023.723
2017.10.13 09:00 768 60 300 10000 6 360 8 13.2 8.900001 1015.9 817.7 1531 75 10.8 11.37617 15.16394 1022.884
2017.10.13 12:00 822 52.66666667 300 10000 8 350 5 10.4 8.900001 1017.5 818 1535 91 9.6 11.42287 12.6035 1023.244
2017.10.13 15:00 451 66.33333333 100 4000 8 320 2 9.2 8.400001 1018.9 818.8 1544 95 8.8 11.05674 11.62835 1024.203
2017.10.14 00:00 472 53.66666667 300 10000 8 0 0 5.4 3.7 1018.8 817.8 1536 89 4.6 7.955426 8.964611 1023.004
2017.10.14 03:00 264 58 2500 10000 0 180 2 5.2 2.1 1019.2 817.5 1534 80 3.8 7.100754 8.840742 1022.644
2017.10.14 06:00 676 59.66666667 2500 10000 0 0 0 11.8 4.2 1016.9 817.6 1531 60 8 8.237954 13.83165 1022.764
2017.10.14 09:00 961 58 2500 10000 0 360 6 15.2 6.2 1013.6 816 1513 55 10.4 9.47398 17.26267 1020.845
2017.10.14 12:00 1001 58.66666667 600 10000 1 340 4 14 8.6 1013.7 815 1505 70 11 11.16401 15.97485 1019.646
2017.10.14 15:00 548 59.66666667 2500 10000 0 0 0 9.8 7.5 1015.8 815.3 1511 86 8.6 10.3845 12.10728 1020.006
2017.10.14 18:00 634 56.33333333 2500 10000 0 180 4 10.4 3.4 1013.3 815.3 1507 62 7 7.797246 12.6035 1020.006
2017.10.14 21:00 358 60.66666667 2500 10000 0 180 2 13.2 0.9 1010.8 815.1 1501 43 7.4 6.51294 15.16394 1019.766
2017.10.15 00:00 340 60.66666667 2500 10000 0 120 6 14.4 -0.2 1010.5 814.8 1498 37 7.6 6.004939 16.39441 1019.406
2017.10.15 03:00 223 60 2500 10000 0 150 5 13 -1.3 1013.3 815.3 1507 37 6.6 5.571449 14.96696 1020.006
2017.10.15 06:00 667 60.66666667 2500 10000 0 120 4 15.6 -2.2 1012.8 815.8 1510 30 7.6 5.217317 17.71175 1020.606
2017.10.15 09:00 978 60.33333333 600 10000 1 330 3 19.6 1.7 1007.9 814.1 1488 30 10.6 6.918654 22.79829 1018.567
2017.10.15 12:00 1017 59.33333333 600 10000 2 340 4 15 6.4 1009.7 814.7 1496 56 10.4 9.609155 17.0419 1019.286
2017.10.15 15:00 930 58.33333333 600 10000 2 140 2 10.6 4.1 1013.1 815.6 1509 64 7.4 8.204949 12.77285 1020.366
2017.10.15 18:00 630 58.66666667 300 10000 4 220 2 8 7.2 1013.5 816 1513 95 7.6 10.17112 10.72035 1020.845
2017.10.15 21:00 530 59.66666667 300 10000 6 160 2 7.8 6.2 1012 816 1510 90 7 9.490503 10.57526 1020.845
2017.10.16 00:00 326 61 2500 10000 0 160 2 8.6 2.2 1011.9 814.6 1499 64 5.6 7.137416 11.16621 1019.166
2017.10.16 03:00 245 59 2500 10000 0 180 4 11.6 -3.6 1012.7 814.6 1500 34 5.2 4.675203 13.65 1019.166
2017.10.16 06:00 668 61.33333333 600 10000 1 120 8 16.6 -3.9 1011.4 814.2 1494 24 7.6 4.576998 18.8796 1018.687
2017.10.16 09:00 1029 60.33333333 600 10000 1 50 5 19.6 -5.6 1007.4 811.8 1468 18 8.6 4.031303 22.79829 1015.808
2017.10.16 12:00 914 58.33333333 600 10000 1 90 4 19.6 -5.6 1005.7 810.7 1456 18 8.6 4.040971 22.79829 1014.489
2017.10.16 15:00 984 59 600 10000 1 130 2 18.6 -5.3 1005 810.8 1456 19 8.2 4.12977 21.41959 1014.609
2017.10.16 18:00 618 60.33333333 300 10000 4 340 3 8.1 1007.3 811.9 1468 90 8.8 10.79946 11.94574 1015.928
2017.10.16 21:00 479 60.33333333 300 10000 6 360 2 7.8 1008 813 1479 95 8.2 10.60736 11.16621 1017.247
2017.10.17 00:00 318 57 100 9 20 4 5.4 5 1010.9 814.3 1494 97 5.2 8.710617 8.964611 1018.807
2017.10.17 03:00 187 46 100 9 360 5 3.4 3.4 1012.7 814.7 1501 100 3.4 7.792235 7.792235 1019.286
2017.10.17 06:00 572 53.66666667 200 3000 8 330 2 4.8 4.8 1017 815.9 1517 100 4.8 8.597534 8.597534 1020.726
2017.10.17 09:00 590 57 300 10000 8 320 2 6 3.9 1017.7 816.5 1523 86 5 8.066005 9.345475 1021.445
2017.10.17 12:00 1079 54.66666667 300 10000 8 340 2 7 2.2 1019 816.8 1528 72 4.8 7.161763 10.01209 1021.805
2017.10.17 15:00 1270 58 300 10000 1 230 2 4 1.7 1022.9 818.3 1546 85 3 6.920946 8.1288 1023.604
2017.10.17 18:00 772 59.33333333 2500 10000 0 150 2 5 -1.3 1022.4 818.6 1548 64 2.4 5.558079 8.718388 1023.963
2017.10.17 21:00 552 61.33333333 2500 10000 0 120 2 4.2 -4.9 1023.6 819.5 1557 52 0.8 4.24575 8.243813 1025.042
2017.10.18 00:00 327 60.66666667 2500 10000 0 120 2 5 -8.3 1022.6 819.2 1553 38 0.4 3.276676 8.718388 1024.683
2017.10.18 03:00 366 57.66666667 2500 10000 0 140 4 5.2 -10.2 1025.6 820.7 1569 32 -0.2 2.818353 8.840742 1026.481
2017.10.18 06:00 1405 59 2500 10000 0 90 2 10.4 -9.6 1024.5 821.8 1577 23 3.2 2.955169 12.6035 1027.8
2017.10.18 09:00 1754 58.66666667 2500 10000 0 360 5 14.8 -6.2 1022.6 821.5 1572 23 6.2 3.830715 16.82362 1027.441
2017.10.18 12:00 2202 58.66666667 2500 10000 0 360 4 11.6 -1.7 1023.5 821.6 1574 40 5.8 5.409503 13.65 1027.56
2017.10.18 15:00 2896 55 2500 10000 0 250 2 5.6 -1.7 1027 822.5 1586 59 2.6 5.391159 9.090013 1028.639
2017.10.18 18:00 2307 58.66666667 2500 10000 0 230 2 3.8 -1.7 1026.2 823 1589 68 1.6 5.40866 8.01521 1029.239
2017.10.18 21:00 1839 60.66666667 2500 10000 0 160 3 6.2 -3.4 1022.8 822.3 1579 50 2.4 4.761971 9.47557 1028.4
2017.10.19 00:00 921 60.33333333 2500 10000 0 340 2 6.6 -5.6 1023.7 822.1 1578 41 2 4.032885 9.740567 1028.16
2017.10.19 03:00 710 59.66666667 2500 10000 0 300 2 5.6 -4.3 1026.4 822.1 1582 49 1.8 4.458189 9.090013 1028.16
2017.10.19 06:00 2393 60.33333333 2500 10000 0 350 3 11.2 -2.3 1024.5 821.8 1577 39 5.4 5.156226 13.29297 1027.8
2017.10.19 09:00 2044 61.66666667 2500 10000 0 340 3 15.2 -1.6 1021 821 1566 32 7.6 5.44647 17.26267 1026.841
2017.10.19 12:00 1655 61.66666667 2500 10000 0 320 2 12 0.8 1020.4 819.8 1555 46 6.8 6.4694 14.01544 1025.402
2017.10.19 15:00 1998 59 2500 10000 0 150 3 12.6 -4.1 1020.8 819.8 1555 31 5.6 4.50487 14.57974 1025.402
2017.10.19 18:00 1094 59.66666667 2500 10000 0 130 4 15 -5.8 1018.1 820.1 1554 23 6.4 3.972026 17.0419 1025.762
2017.10.19 21:00 1153 60.33333333 2500 10000 0 160 3 14 -8 1015.8 819 1541 21 5.4 3.336935 15.97485 1024.443
2017.10.20 00:00 636 62.33333333 2500 10000 0 170 5 14.2 -8.5 1015.7 818 1533 20 5.4 3.21309 16.18343 1023.244
2017.10.20 03:00 418 62 2500 10000 0 180 4 12.6 -6.5 1015.7 817.8 1531 26 5 3.752379 14.57974 1023.004
2017.10.20 06:00 1235 59.66666667 2500 10000 0 360 4 13.8 -2.6 1014.3 817.8 1529 32 6.6 5.035928 15.76863 1023.004
2017.10.20 09:00 1424 59.33333333 2500 10000 0 30 5 14.4 -1.6 1013.9 817.5 1526 33 7.2 5.447428 16.39441 1022.644
2017.10.20 12:00 1065 59 2500 10000 0 350 4 10.8 1.9 1014.9 817.4 1527 54 6.6 6.997536 12.94419 1022.524
2017.10.20 15:00 154 37 2500 10000 0 170 2 7.8 2.2 1017.9 818.4 1539 68 5.2 7.140598 10.57526 1023.723
2017.10.21 00:00 518 57 2500 10000 0 0 0 8.8 -8.1 1018.1 818 1536 29 2.6 3.310483 11.31843 1023.244
2017.10.21 03:00 329 60 2500 10000 0 140 2 7.2 -5.3 1020.1 818.2 1541 41 2.4 4.120677 10.15034 1023.484
2017.10.21 06:00 742 60.66666667 2500 10000 0 0 0 10.8 -5.1 1018.4 818.2 1538 32 4.4 4.176314 12.94419 1023.484
2017.10.21 09:00 931 60.33333333 2500 10000 0 350 5 14.2 -3.3 1015.1 816.6 1520 30 6.6 4.781846 16.18343 1021.565
2017.10.21 12:00 908 58.33333333 2500 10000 0 40 2 11.2 -0.3 1015.1 815.9 1514 45 6 5.955574 13.29297 1020.726
2017.10.21 15:00 850 57.66666667 2500 10000 0 0 0 8 -0.2 1017.4 816.3 1521 56 4.4 6.012256 10.72035 1021.205
2017.10.21 18:00 525 58.33333333 2500 10000 0 160 3 7.2 -2.5 1016.1 816.1 1518 50 3.2 5.074564 10.15034 1020.965
2017.10.21 21:00 305 54 2500 10000 0 160 4 10.8 -9.5 1012.2 814.9 1502 23 3.4 2.974057 12.94419 1019.526
2017.10.22 03:00 353 41.33333333 2500 10000 0 150 4 10 -9.3 1014.5 814.6 1503 25 3 3.01871 12.27074 1019.166
2017.10.22 06:00 825 60.33333333 2500 10000 0 120 8 15.2 -10.1 1012.5 814.3 1497 16 5.6 2.844006 17.26267 1018.807
2017.10.22 09:00 965 60.33333333 2500 10000 0 80 2 18.2 -10.6 1008.5 813.1 1480 13 7 2.735821 20.8889 1017.367
2017.10.22 12:00 875 61 2500 10000 0 0 0 13.2 -3.6 1009.7 812.6 1479 31 6 4.67075 15.16394 1016.768
2017.10.22 15:00 948 58.66666667 600 10000 1 180 2 12 -9.7 1011.7 813.5 1489 21 4 2.928908 14.01544 1017.847
2017.10.22 18:00 480 59.33333333 2500 10000 0 150 2 13.8 -10.5 1009.3 813.7 1487 17 4.8 2.746217 15.76863 1018.087
2017.11.22 00:00 33 29.66666667 600 10000 7 140 10 8.400001 -2 1006.8 810 1452 48 4 5.281164 11.01581 1013.649
2017.11.22 03:00 560 46.33333333 600 10000 7 180 6 8.400001 -1.4 1007.8 809.9 1453 50 4.2 5.525949 11.01581 1013.529
2017.11.22 06:00 538 56 600 10000 6 140 6 9.8 -0.6 1008.3 810.6 1460 48 5.2 5.861463 12.10728 1014.369
2017.11.22 09:00 575 58.33333333 600 10000 7 120 5 13.2 -2.2 1006.6 809.7 1450 34 6.4 5.208 15.16394 1013.289
2017.11.22 12:00 1299 58 600 10000 6 140 7 12.4 -4.3 1005.8 808.6 1439 31 5.4 4.442111 14.38946 1011.97
2017.11.22 15:00 726 40 600 10000 6 130 3 11.4 -3.9 1006.9 809.2 1446 34 5 4.580462 13.47044 1012.689
2017.11.22 18:00 728 44 600 7000 8 170 2 -0.3 1007.7 809.8 1452 50 5.2 5.993809 11.94574 1013.409
2017.11.22 21:00 357 45.66666667 600 10000 2 120 10 -0.8 1005.6 808.9 1441 51 4.6 5.763657 11.31843 1012.33
2017.11.23 00:00 785 46.33333333 600 7000 8 240 3 5.4 1.9 1006.5 808.4 1439 78 3.8 6.981751 8.964611 1011.73
2017.11.23 03:00 1150 46.33333333 600 10000 8 320 2 6.6 -0.3 1007.4 809.1 1446 61 3.6 5.963614 9.740567 1012.57
2017.11.23 06:00 658 47 100 9 270 2 4.6 3.8 1009.5 809.8 1456 94 4.2 7.985001 8.478164 1013.409
2017.11.23 09:00 781 48.33333333 600 10000 8 160 4 6.8 -1.8 1008.5 809.2 1449 54 3.2 5.355237 9.875505 1012.689
2017.11.23 12:00 534 53.33333333 600 10000 8 340 2 6.8 -3.7 1009.6 809 1450 47 2.6 4.647849 9.875505 1012.45
2017.11.23 15:00 1359 51.33333333 600 10000 5 200 2 4.2 -1.7 1011.4 810 1461 66 1.8 5.400993 8.243813 1013.649
2017.11.23 18:00 1080 46.66666667 2500 10000 0 160 2 3.2 -8.7 1013.3 810.4 1467 41 -1 3.173507 7.68282 1014.129
2017.11.23 21:00 134 55 300 10000 8 140 2 -0.2 -1.2 1013.9 810.7 1471 93 -0.6 5.580315 6.019639 1014.489
2017.11.24 03:00 116 25.33333333 600 10000 8 170 2 3.2 -12.5 1013.8 810.7 1471 30 -1.8 2.343143 7.68282 1014.489
2017.11.24 06:00 183 37 600 10000 7 170 3 5 -12.6 1014.9 811.7 1480 27 -0.8 2.328602 8.718388 1015.688
2017.11.24 09:00 158 35.66666667 600 10000 7 130 4 4.2 -8.5 1016.2 811.5 1481 39 -0.4 3.223093 8.243813 1015.448
2017.11.24 12:00 412 43.33333333 600 10000 7 150 5 3.6 -8 1017.3 811.9 1486 42 -0.6 3.35861 7.903027 1015.928
2017.11.24 15:00 641 31 600 10000 7 130 2 1.6 -9.1 1017.8 813.1 1496 45 -2 3.066874 6.85533 1017.367
2017.11.24 18:00 508 33.66666667 300 9000 8 130 7 1.2 -6.7 1016.9 812.8 1492 56 -1.6 3.71163 6.661223 1017.008
2017.11.24 21:00 699 45.33333333 300 8000 6 180 3 -0.6 -5.2 1018.1 813 1496 71 -2.2 4.151938 5.846696 1017.247
2017.11.25 00:00 464 47.66666667 2500 10000 0 120 6 -0.2 -10.6 1018.3 813 1496 45 -3.4 2.726594 6.019639 1017.247
2017.11.25 03:00 293 47.33333333 300 10000 6 160 2 -2.6 -6.6 1021.9 814.5 1514 74 -3.8 3.742866 5.046379 1019.046
2017.11.25 09:00 279 44.66666667 300 10000 4 360 5 1 -3.7 1023.1 816 1527 71 -0.8 4.660725 6.56601 1020.845
2017.11.25 12:00 624 51 300 8000 8 20 4 -1.4 -3.8 1026.1 817.7 1545 84 -2.2 4.617519 5.513979 1022.884
2017.11.25 15:00 846 53.33333333 300 7000 8 300 2 -3.2 -4.2 1030.8 820 1570 93 -3.4 4.481666 4.826064 1025.642
2017.11.25 18:00 970 53 300 10000 4 0 0 -3.2 -3.6 1031.6 821.4 1582 97 -3.2 4.678112 4.826064 1027.321
2017.11.25 21:00 914 55.33333333 2500 10000 0 150 2 -5.2 -8.5 1031.8 821.2 1581 77 -6 3.211287 4.152067 1027.081
2017.11.26 00:00 657 53.66666667 2500 10000 0 150 2 -3.6 -6.9 1031.8 821 1579 78 -4.5 3.657718 4.683975 1026.841
2017.11.26 03:00 673 57.33333333 2500 10000 0 190 2 -5.4 -9.5 1032.2 820 1572 73 -6.4 2.96887 4.089508 1025.642
2017.11.26 06:00 417 55.33333333 2500 10000 2 130 7 4.4 -22.7 1027.7 819.6 1563 12 -2.4 0.9911389 8.360262 1025.162
2017.11.26 09:00 274 52 2500 10000 5 180 6 7.2 -25.2 1025 817.7 1544 8 -1 0.7964553 10.15034 1022.884
2017.11.26 12:00 979 56.33333333 2500 10000 6 150 8 6.8 -20.1 1024.1 817.4 13 -0.8 1.245448 9.875505 1022.524
2017.11.26 15:00 1358 55.33333333 2500 10000 6 150 4 6 -21.7 1025.8 817.9 12 -1.4 1.082391 9.345475 1023.124
2017.11.26 18:00 1089 53.33333333 2500 10000 0 170 6 5.2 -21.1 1022.3 818 13 -1.8 1.138943 8.840742 1023.244
2017.11.26 21:00 742 53.66666667 2500 10000 0 170 2 4.4 -15.6 1020.5 817.3 22 -1.6 1.819499 8.360262 1022.404
2017.11.27 00:00 434 54.33333333 2500 10000 0 140 2 3.6 -12.8 1020.3 816.8 1530 29 -1.6 2.292136 7.903027 1021.805
2017.11.27 03:00 254 56 2500 10000 1 150 4 5 -12.7 1020 816.7 1528 26 -0.8 2.307722 8.718388 1021.685
2017.11.27 06:00 194 56.33333333 2500 10000 1 130 3 7.2 -12.8 1019.8 817 1531 23 0.8 2.294192 10.15034 1022.045
2017.11.27 09:00 178 54.33333333 2500 10000 0 160 8 9.8 -9.8 1017 815.4 1513 24 2.8 2.907531 12.10728 1020.126
2017.11.27 12:00 691 56.66666667 2500 10000 0 140 5 8.2 -8.400001 1016.7 814.4 1505 30 2.2 3.251656 10.86719 1018.927
2017.11.27 15:00 852 55 600 10000 1 220 7 7.4 -8.2 1017.3 815.1 1511 32 1.8 3.307166 10.29028 1019.766
2017.11.27 18:00 892 53.66666667 2500 10000 0 160 4 6.4 -10.2 1016.9 815.1 1511 29 0.8 2.82492 9.607262 1019.766
2017.11.27 21:00 900 54 2500 10000 0 0 0 2.6 -9.900001 1017.6 815.3 1513 39 -1.6 2.884768 7.362691 1020.006
2017.11.28 00:00 591 58 2500 10000 0 0 0 -2.2 -7.4 1021.6 816.5 1529 67 -3.8 3.505986 5.198174 1021.445
2017.11.28 03:00 396 54.33333333 2500 10000 0 190 4 -2.4 -8.400001 1023 817.3 63 -4.2 3.238886 5.121778 1022.404
2017.11.28 09:00 458 37.66666667 2500 10000 0 0 0 6 -10 1020.1 816 31 0.6 2.858479 9.345475 1020.845
2017.11.28 12:00 1006 54.33333333 2500 10000 0 0 0 1.6 -5.4 1023.9 816.2 60 -1 4.09623 6.85533 1021.085
2017.11.28 15:00 1276 56 600 10000 4 170 3 1 -4.3 1026.2 817.8 1546 68 -1 4.446524 6.56601 1023.004
2017.11.28 18:00 1256 56 2500 10000 0 160 2 -1.2 -6 1025.5 818.1 1548 70 -2.8 3.896057 5.595543 1023.364
2017.11.28 21:00 1765 54 2500 10000 0 0 0 -2 -5.8 1024.5 818.2 1547 75 -3.2 3.971187 5.275581 1023.484
2017.11.29 00:00 1096 55 2500 10000 0 0 0 -1.6 -5.9 1026.2 818.2 1549 72 -3 3.932948 5.433472 1023.484
2017.11.29 03:00 1154 56.33333333 2500 10000 0 170 3 -0.4 -7.7 1026 818.2 1549 58 -2.8 3.424658 5.932609 1023.484
2017.11.29 06:00 570 58.33333333 2500 10000 0 0 0 -7.4 1025.6 818.2 1549 48 -1 3.503382 7.362691 1023.484
2017.11.29 09:00 443 55 2500 10000 6 160 12 10.6 -8.1 1021.7 817.4 1537 26 3.6 3.331308 12.77285 1022.524
2017.11.29 12:00 1435 56.33333333 2500 10000 2 140 2 8.6 -6.8 1022.1 817.2 1535 33 2.8 3.680995 11.16621 1022.284
2017.11.29 15:00 1454 57.33333333 2500 10000 6 120 10 9.2 -8.2 1021.5 817.3 1535 28 2.8 3.288718 11.62835 1022.404
2017.11.29 18:00 1169 55.33333333 2500 10000 4 140 14 8.8 -8.2 1021.5 818.1 1542 29 2.6 3.309987 11.31843 1023.364
2017.11.29 21:00 1272 56.33333333 2500 10000 0 120 5 7 -8.1 1018.6 817.7 1534 33 1.6 3.327281 10.01209 1022.884
2017.11.30 00:00 826 56.33333333 2500 10000 0 130 5 7.6 -8.7 1018.6 817.3 1531 30 1.8 3.166718 10.43191 1022.404
2017.11.30 03:00 710 57.66666667 2500 10000 0 140 4 6.4 -9.2 1018.6 817.1 1530 32 1 3.04055 9.607262 1022.165
2017.11.30 06:00 526 57.33333333 2500 10000 0 120 4 8.8 -10.1 1018.8 817.9 1537 25 2.2 2.842775 11.31843 1023.124
2017.11.30 09:00 324 54.33333333 2500 10000 0 320 2 12.2 -10.4 1016.5 816.5 1521 20 4 2.779255 14.20137 1021.445
2017.11.30 12:00 833 55 2500 10000 0 0 0 5.8 -6.9 1019.7 817.4 1534 40 1.2 3.656951 9.216962 1022.524
2017.11.30 15:00 1098 55.33333333 2500 10000 0 180 2 3.8 -5.5 1023.2 819.2 1554 51 0.4 4.062125 8.01521 1024.683
2017.11.30 18:00 1107 53.33333333 300 10000 4 240 2 -0.8 -2.5 1025.3 820.2 1565 88 -1.4 5.085836 5.761889 1025.882
2017.12.01 03:00 247 45 600 10000 2 300 2 -1 -4.5 1028.5 821 1575 77 -2.2 4.37917 5.678175 1026.841
2017.12.01 06:00 342 50 600 10000 3 160 2 1.8 -5.1 1030.1 821.7 1583 60 -0.8 4.180038 6.954249 1027.68
2017.12.01 09:00 226 52.33333333 300 10000 3 360 6 5.2 0 1027.8 821.2 1576 69 3 6.131262 8.840742 1027.081
2017.12.01 12:00 622 51.33333333 300 10000 8 360 4 2.4 1 1028.3 821.1 1576 90 1.8 6.560614 7.258638 1026.961
2017.12.01 15:00 852 54.66666667 600 9 350 5 0.8 0.3 1031.3 822.5 1591 96 0.6 6.247757 6.472003 1028.639
2017.12.01 18:00 891 54 100 9 0 0 0.4 0.4 1031.1 823.1 1596 100 0.4 6.287564 6.287564 1029.359
2017.12.01 21:00 704 56 400 9 0 0 0.6 0.6 1029.6 823.1 1594 100 0.6 6.379193 6.379193 1029.359
2017.12.02 00:00 439 56.33333333 200 4000 8 0 0 -0.4 -1 1031.6 823.4 1599 96 -0.6 5.695227 5.932609 1029.719
2017.12.02 03:00 366 56.33333333 300 10000 6 160 3 -1.2 -2.4 1032.9 823.5 1601 91 -1.6 5.113067 5.595543 1029.838
2017.12.02 09:00 320 37.33333333 300 10000 2 350 2 5.2 -0.5 1029.6 823 1593 67 2.8 5.889878 8.840742 1029.239
2017.12.02 12:00 792 54.33333333 300 10000 8 0 0 1.8 -0.2 1031.1 822.8 1593 87 1 6.040076 6.954249 1028.999
2017.12.02 15:00 843 54.33333333 300 7000 8 0 0 0 -0.5 1033.1 823.5 1601 96 -0.2 5.890651 6.1078 1029.838
2017.12.02 18:00 886 54.33333333 300 10000 8 0 0 0.4 -3.3 1033.7 824.3 1609 76 -1 4.793262 6.287564 1030.797
2017.12.02 21:00 728 56.66666667 300 10000 3 160 2 -2 -6.5 1032.5 824.3 1607 71 -3.4 3.768852 5.275581 1030.797
2017.12.03 00:00 490 58 2500 10000 0 150 2 -3.4 -7.6 1035 824.6 1613 72 -4.6 3.441703 4.754548 1031.157
2017.12.03 03:00 269 55.66666667 2500 10000 0 180 2 -4.4 -9.8 1036.2 824.6 1614 66 -5.8 2.917108 4.4109 1031.157
2017.12.03 09:00 351 51.33333333 2500 10000 0 340 3 2.6 -3.9 1033.8 824.6 1611 62 0 4.565526 7.362691 1031.157
2017.12.03 12:00 854 56.33333333 2500 10000 0 0 0 -0.6 -6.6 1035.7 824.4 1612 64 -2.6 3.733435 5.846696 1030.917
2017.12.03 15:00 1077 55.66666667 2500 10000 0 0 0 -3 -8.6 1037.8 824.9 1618 65 -4.6 3.203872 4.898533 1031.517
2017.12.03 18:00 1238 55.66666667 2500 10000 0 90 4 0.6 -15.5 1034.3 824.6 1612 29 -3.8 1.834261 6.379193 1031.157
2017.12.03 21:00 1331 55 2500 10000 0 140 2 1.6 -24.3 1032 824 1604 12 -4.2 0.8570823 6.85533 1030.438
2017.12.04 00:00 762 56.66666667 2500 10000 0 140 2 1.4 -22.8 1032.2 823 1596 14 -4.2 0.9797704 6.757659 1029.239
2017.12.04 03:00 767 57 2500 10000 0 0 0 -0.2 -20.8 1033 822.4 1592 20 -5 1.172407 6.019639 1028.52
2017.12.04 06:00 359 58.33333333 2500 10000 0 0 0 6.4 -22.2 1028.4 822 1583 11 -1.2 1.033479 9.607262 1028.04
2017.12.04 09:00 472 59.33333333 2500 10000 0 340 3 9 -24.2 1025.5 820.9 1571 8 0.6 0.8696404 11.47247 1026.721
2017.12.04 12:00 1764 55 2500 10000 2 0 0 5.6 -21.5 1025.1 819.4 1558 12 -1.6 1.102466 9.090013 1024.923
2017.12.04 15:00 2528 54 2500 10000 0 140 8 10 -21.2 1023.4 819 1552 9 1.4 1.129982 12.27074 1024.443
2017.12.04 18:00 1995 55 2500 10000 0 110 10 7.2 -22.6 1021.6 818.8 1548 10 -0.8 1.001973 10.15034 1024.203
2017.12.04 21:00 4900 58.33333333 2500 10000 0 120 4 7 -23.6 1019.7 818 1539 9 -1 0.9124764 10.01209 1023.244
2017.12.05 00:00 3702 60 2500 10000 0 0 0 2.4 -17.3 1021.6 817 1533 22 -3 1.581198 7.258638 1022.045
2017.12.05 03:00 3571 57.66666667 2500 10000 0 110 2 4.8 -17.2 1018.4 816.6 1525 18 -1.6 1.587342 8.597534 1021.565
2017.12.05 06:00 3360 55.66666667 2500 10000 0 120 4 -14.5 1017.4 816.4 1522 17 1.8 1.996741 11.7861 1021.325
2017.12.05 09:00 2991 54.33333333 2500 10000 0 0 0 14.4 -15.4 1013.8 815 1505 11 4.4 1.848411 16.39441 1019.646
2017.12.05 12:00 3288 55.33333333 2500 10000 0 0 0 -12.1 1015.6 813.8 1498 20 2.6 2.420973 12.43614 1018.207
2017.12.05 15:00 3179 54.66666667 2500 10000 0 110 4 12.2 -11.4 1014.3 814.1 1498 18 3.8 2.551296 14.20137 1018.567
2017.12.05 18:00 3177 53.66666667 2500 10000 0 280 2 11.6 -10.7 1012.3 813.7 1492 20 3.6 2.701856 13.65 1018.087
2017.12.05 21:00 2490 55 2500 10000 7 90 6 12.2 -11.4 1009.4 813.1 1482 18 3.8 2.558008 14.20137 1017.367
2017.12.06 00:00 997 58 2500 10000 8 140 2 13.2 -11 1010.9 813.3 1486 17 4.4 2.641787 15.16394 1017.607
2017.12.06 03:00 835 59.33333333 2500 10000 8 220 6 13.4 -11.6 1010.3 813.5 1487 16 4.4 2.510383 15.3632 1017.847
2017.12.06 06:00 597 58 600 10000 8 120 12 13.8 -11.7 1010.1 813.3 1485 16 4.6 2.499758 15.76863 1017.607
2017.12.06 09:00 528 59.66666667 600 10000 8 150 16 14.6 -11.8 1008 812 1471 15 5 2.490023 16.6078 1016.048
2017.12.06 12:00 1056 57.66666667 600 10000 8 120 8 13.6 -12.2 1006.8 811 1460 15 4.4 2.398762 15.56475 1014.849
2017.12.06 15:00 1195 57 600 10000 8 90 4 13.2 -13.5 1006.9 811 1460 14 4 2.167301 15.16394 1014.849
2017.12.06 18:00 1250 56.66666667 600 10000 8 160 5 -12.8 1006.1 810.6 1456 15 4.2 2.285253 15.3632 1014.369
2017.12.06 21:00 910 50.33333333 600 10000 8 120 5 -12.7 1004.3 809.2 1441 15 4 2.309843 14.96696 1012.689
2017.12.07 00:00 374 28 300 10000 8 360 2 2.6 1.2 1007.8 809 1446 90 2 6.666596 7.362691 1012.45
2017.12.07 03:00 376 40 100 9 110 9 2.2 1.7 1008 808.8 1445 97 2 6.925185 7.15589 1012.209
2017.12.07 06:00 257 43.33333333 600 10000 8 90 8 9.6 -13.6 1006 809.2 1444 18 2 2.140645 11.94574 1012.689
2017.12.07 09:00 162 44.33333333 600 10000 8 330 2 6.4 -2.3 1005.3 807.8 1432 54 2.8 5.144507 9.607262 1011.01
2017.12.07 12:00 474 38.66666667 100 9 360 2 2.4 2 1009.8 807.1 1435 97 2.2 7.026915 7.258638 1010.17
2017.12.07 15:00 808 27 100 9 10 5 -1 -1.1 1012.9 808.1 1449 99 -1 5.624156 5.678175 1011.37
2017.12.07 18:00 265 74.33333333 100 3000 8 0 0 -2.6 -2.9 1011.8 809.1 1454 98 -2.6 4.920571 5.046379 1012.57
2017.12.08 06:00 364 49 2500 10000 0 130 2 -1.8 -8.3 1021.3 812.8 1499 61 -3.8 3.276162 5.35401 1017.008
2017.12.08 09:00 364 56.33333333 2500 10000 0 110 2 2.6 -9 1019.1 812.5 1493 42 -1.4 3.100162 7.362691 1016.648
2017.12.08 12:00 662 54.66666667 2500 10000 0 200 2 1.6 -12.9 1020.3 813.1 1500 33 -2.8 2.262607 6.85533 1017.367
2017.12.08 15:00 864 53.33333333 2500 10000 0 150 2 0.4 -13.4 1022.5 814.5 1514 35 -3.6 2.176818 6.287564 1019.046
2017.12.08 18:00 789 52.66666667 2500 10000 0 120 2 -0.6 -13.4 1024.3 1527 37 -4.2 2.183553 5.846696 1020.606
2017.12.08 21:00 598 54 2500 10000 0 220 2 -3.2 -10.4 1023.3 1524 57 -5.2 2.772006 4.826064 1020.366
2017.12.09 00:00 422 55 2500 10000 0 170 2 -1.4 -12.9 1024.9 817.1 1539 41 -4.6 2.271559 5.513979 1022.165
2017.12.09 03:00 254 54.33333333 2500 10000 0 140 4 -2.2 -12.4 1025.9 817.3 1542 46 -5 2.366944 5.198174 1022.404
2017.12.09 06:00 131 52 2500 10000 0 130 2 0.4 -13.5 1027.7 819.2 1559 34 -3.6 2.163282 6.287564 1024.683
2017.12.09 09:00 299 55 2500 10000 0 340 4 3.6 -11.7 1026.2 818.2 1549 32 -1.4 2.494642 7.903027 1023.484
2017.12.09 12:00 722 54.33333333 2500 10000 0 0 0 -1.2 -8.2 1028.1 818.8 1557 59 -3.4 3.302767 5.595543 1024.203
2017.12.09 15:00 859 54.66666667 2500 10000 0 240 2 -3.2 -9.6 1029.7 819.2 1562 61 -5 2.952938 4.826064 1024.683
2017.12.09 18:00 759 53 2500 10000 0 0 0 -2.2 -8.2 1027.9 819 1558 64 -4 3.310351 5.198174 1024.443
2017.12.09 21:00 589 52.66666667 2500 10000 0 150 12 3.6 -10.7 1024.3 819 1553 34 -1.2 2.700999 7.903027 1024.443
2017.12.10 00:00 469 53.66666667 2500 10000 0 120 10 3.8 -12.3 1025.5 818.4 1550 30 -1.4 2.376072 8.01521 1023.723
2017.12.10 03:00 173 47.66666667 2500 10000 0 150 5 3.2 -12.7 1026.9 818.7 1554 30 -1.8 2.314343 7.68282 1024.083
2017.12.10 06:00 80 49.66666667 2500 10000 0 110 8 5 -12.7 1025.5 818.5 1551 26 -0.8 2.300205 8.718388 1023.843
2017.12.10 09:00 335 54 2500 10000 0 330 3 5.4 -8.400001 1021.2 817.1 1533 36 0.6 3.245451 8.964611 1022.165
2017.12.10 12:00 734 55.33333333 2500 10000 0 0 0 0.6 -7.6 1022.1 816.4 1529 54 -2.2 3.442652 6.379193 1021.325
2017.12.10 15:00 825 55.33333333 2500 10000 0 220 2 0 -8.6 1023.2 816.8 1534 52 -2.8 3.191839 6.1078 1021.805
2017.12.10 18:00 843 53.33333333 2500 10000 0 220 2 0.2 -11.8 1021.9 816.4 1529 40 -3.4 2.483637 6.197104 1021.325
2017.12.10 21:00 634 54.33333333 2500 10000 0 240 4 -1.4 -12.9 1021.7 815.8 1524 41 -4.6 2.274554 5.513979 1020.606
2017.12.11 00:00 448 56.33333333 2500 10000 0 220 4 -0.6 -14.5 1023.3 815.8 1526 34 -4.4 1.993544 5.846696 1020.606
2017.12.11 03:00 178 49 2500 10000 0 180 5 0.4 -13.4 1022.9 815.6 1524 35 -3.6 2.17365 6.287564 1020.366
2017.12.11 09:00 518 54.66666667 2500 10000 0 360 6 7.2 -11.6 1019.9 815 1515 25 1 2.528662 10.15034 1019.646
2017.12.11 12:00 893 54.33333333 2500 10000 0 240 2 1.8 -9.6 1022.5 815.6 1523 42 -2 2.942948 6.954249 1020.366
2017.12.11 15:00 993 54 2500 10000 0 160 2 0 -7.8 1026 818.2 1549 56 -2.6 3.388901 6.1078 1023.484
2017.12.11 18:00 1002 54.33333333 2500 10000 0 160 4 -0.4 -8.5 1028 820.4 1570 54 -3 3.221905 5.932609 1026.122
2017.12.11 21:00 853 55.33333333 2500 10000 0 150 5 0 -10.3 1026.6 820.8 1571 46 -3.2 2.786989 6.1078 1026.601
2017.12.12 00:00 580 55 2500 10000 0 130 3 -1.4 -7 1030 821.4 1580 66 -3.2 3.613578 5.513979 1027.321
2017.12.12 03:00 251 54 2500 10000 0 200 2 -1.4 -9.3 1030.5 821.1 1578 55 -3.8 3.027733 5.513979 1026.961
2017.12.12 06:00 184 52.66666667 2500 10000 2 120 2 0.8 -8.1 1030.7 821.9 1585 51 -2.2 3.31321 6.472003 1027.92
2017.12.12 09:00 547 55 2500 10000 0 360 3 7 -7.7 1025.3 819.8 1561 34 1.7 3.433026 10.01209 1025.402
2017.12.12 12:00 1128 54.66666667 2000 10000 2 0 0 1.6 -6.1 1028.6 820.2 1569 57 -1.2 3.87794 6.85533 1025.882
2017.12.12 15:00 1220 55 2500 10000 0 160 2 1 -8.6 1030 821.1 1578 49 -2.2 3.1967 6.56601 1026.961
2017.12.12 18:00 1698 55 2500 10000 0 130 2 1.4 -10.5 1029 821.1 1577 41 -2.4 2.757371 6.757659 1026.961
2017.12.12 21:00 1589 54.33333333 2500 10000 0 160 3 0.2 -10 1026.3 820.6 1569 46 -3 2.867031 6.197104 1026.361
2017.12.13 00:00 1123 58.66666667 2500 10000 0 180 4 0.2 -10 1027.3 819.6 1562 46 -3 2.869335 6.197104 1025.162
2017.12.13 03:00 940 58 2500 10000 0 0 0 0.8 -9.8 1027.6 819.8 1564 45 -2.6 2.913701 6.472003 1025.402
2017.12.13 06:00 465 59 600 10000 1 120 3 2.2 -11.8 1028.1 820.8 1573 35 -2.2 2.48822 7.15589 1026.601
2017.12.13 09:00 754 55.66666667 600 10000 2 360 2 7.2 -14.1 1024 818.8 1551 20 0.6 2.061333 10.15034 1024.203
2017.12.13 12:00 1527 55.66666667 2500 10000 0 330 2 2.4 -11.3 1024.9 818 1546 36 -2 2.583005 7.258638 1023.244
2017.12.13 15:00 1325 56 2500 10000 0 220 2 1.4 -9.6 1025 818 1546 44 -2.2 2.968258 6.757659 1023.244
2017.12.13 18:00 1213 54.33333333 2500 10000 0 130 3 1.4 -9.6 1025.1 818.5 1550 44 -2.2 2.966962 6.757659 1023.843
2017.12.13 21:00 1283 55 2500 10000 0 170 3 1.4 -9.5 1021 816.8 1531 44 -2.2 2.971369 6.757659 1021.805
2017.12.14 00:00 764 58.33333333 2500 10000 0 160 3 1.4 -8.7 1022.7 816.6 1531 47 -2 3.175392 6.757659 1021.565
2017.12.14 03:00 593 56 2500 10000 0 0 0 0.6 -9.2 1023 816.2 1529 48 -2.6 3.040046 6.379193 1021.085
2017.12.14 06:00 420 58.33333333 2500 10000 0 160 2 3.6 -8.900001 1022.2 816.6 1531 40 -0.8 3.131272 7.903027 1021.565
2017.12.14 09:00 429 54.33333333 2500 10000 0 0 0 4.2 -4.2 1020.7 815.7 1521 54 1 4.480427 8.243813 1020.486
2017.12.14 12:00 1156 54 2500 10000 0 0 0 0.8 -5.2 1021.2 815 1516 64 -1.4 4.149202 6.472003 1019.646
2017.12.14 15:00 1173 55.66666667 2500 10000 0 0 0 -1.2 -5.4 1022.3 815 1518 73 -2.6 4.099051 5.595543 1019.646
2017.12.14 18:00 692 54 2500 10000 0 0 0 -0.4 -7 1019.7 814 1506 61 -2.6 3.631195 5.932609 1018.447
2017.12.15 03:00 295 53.33333333 2500 10000 0 0 0 -2.8 -9 1022 813.5 1506 62 -4.6 3.099861 4.971968 1017.847
2017.12.15 06:00 243 53.66666667 2500 10000 0 0 0 2.2 -8.1 1020.6 814.3 1510 46 -1.4 3.329497 7.15589 1018.807
2017.12.15 09:00 358 53.33333333 2500 10000 0 320 2 4 -3.8 1020.3 814.3 1509 57 1 4.614132 8.1288 1018.807
2017.12.15 12:00 782 54.66666667 2500 10000 2 0 0 1.2 -4.6 1021.1 814.6 1513 65 -1 4.33383 6.661223 1019.166
2017.12.15 15:00 826 56 2500 10000 0 0 0 -0.2 -6 1023.8 815.3 1523 65 -2.2 3.914482 6.019639 1020.006
2017.12.15 18:00 859 52.66666667 2500 10000 0 160 2 4.2 -9.400001 1020.5 815.7 1521 36 -0.6 2.994737 8.243813 1020.486
2017.12.15 21:00 637 53.33333333 2500 10000 0 110 3 4.2 -9.400001 1019.8 815.7 1520 36 -0.6 2.994737 8.243813 1020.486
2017.12.16 00:00 411 55.66666667 2500 10000 0 0 0 3.8 -10.3 1021.6 816.1 1526 35 -1 2.803715 8.01521 1020.965
2017.12.16 03:00 306 52.66666667 2500 10000 0 180 2 4.6 -9.5 1022.3 816.5 1530 35 -0.4 2.971381 8.478164 1021.445
2017.12.16 06:00 177 55 2500 10000 0 130 3 5.8 -8.6 1022.5 818.5 1547 35 0.8 3.202096 9.216962 1023.843
2017.12.16 09:00 374 53.66666667 2500 10000 0 340 2 8.400001 -10 1020.8 818 1540 26 2 2.871506 11.01581 1023.244
2017.12.16 12:00 810 54.33333333 2500 10000 0 0 0 3.2 -7.2 1023.3 818.2 1545 46 -0.6 3.575201 7.68282 1023.484
2017.12.16 15:00 804 56 2500 10000 0 170 3 3 -7.5 1024.1 819 1553 46 -0.8 3.477477 7.574768 1024.443
2017.12.16 18:00 839 55 2500 10000 0 180 4 2.2 -8.1 1023.7 818.8 1551 46 -1.4 3.317832 7.15589 1024.203
2017.12.16 21:00 654 53 2500 10000 0 0 0 1 -10.3 1023.2 818.8 1550 43 -2.6 2.798241 6.56601 1024.203
2017.12.17 00:00 480 57.66666667 2500 10000 0 130 3 2 -10.2 1024.6 818.6 1550 40 -2 2.816861 7.054431 1023.963
2017.12.17 03:00 244 53.66666667 2500 10000 0 140 4 4 -11.9 1023.6 818.4 1548 30 -1.2 2.467373 8.1288 1023.723
2017.12.17 06:00 32 41.33333333 2500 10000 0 0 0 5 -11.6 1024.2 818.9 1552 29 -0.6 2.511991 8.718388 1024.323
2017.12.17 09:00 510 57 2500 10000 5 360 3 8.6 -8.6 1022.4 818.2 1544 29 2.4 3.205439 11.16621 1023.484
2017.12.17 12:00 959 55.66666667 2500 10000 8 0 0 4.4 -6 1022.7 817.5 1539 47 0.6 3.897099 8.360262 1022.644
2017.12.17 15:00 943 55.66666667 2500 10000 0 170 3 3 -9.2 1023.1 818 1544 40 -1.2 3.057831 7.574768 1023.244
2017.12.17 18:00 1043 55 2500 10000 0 160 3 3.2 -9.7 1022.4 817.8 1541 38 -1.2 2.940673 7.68282 1023.004
2017.12.17 21:00 720 52.33333333 2500 10000 0 160 5 6.8 -12.6 1019.6 817.8 1537 24 0.6 2.327975 9.875505 1023.004
2017.12.18 00:00 625 54 2500 10000 0 150 3 5.2 -12.2 1022.3 818.1 1543 27 -0.6 2.39741 8.840742 1023.364
2017.12.18 03:00 226 54 2500 10000 0 90 4 5.2 -16 1022.5 817.8 1541 20 -1.2 1.76304 8.840742 1023.004
2017.12.18 06:00 63 26 2500 10000 0 150 4 8.8 -18.2 1021 817.8 1539 13 1 1.469316 11.31843 1023.004
2017.12.18 09:00 749 55 2500 10000 0 330 2 8.400001 -12.1 1018.8 817.1 1530 22 1.6 2.415861 11.01581 1022.165
2017.12.18 12:00 1204 54.33333333 2500 10000 0 0 0 3.6 -8.900001 1020.5 816.5 1528 40 -0.8 3.131589 7.903027 1021.445
2017.12.18 15:00 1260 55 2500 10000 0 150 5 9.400001 -10.8 1018.5 816.7 1526 23 2.4 2.690835 11.7861 1021.685
2017.12.18 18:00 1622 53.66666667 2500 10000 0 170 4 7.2 -9.5 1019.1 817.7 1535 29 1.4 2.968273 10.15034 1022.884
2017.12.18 21:00 1414 53.33333333 2500 10000 0 160 3 4.8 -8.3 1020.9 818.2 1542 38 0 3.281479 8.597534 1023.484
2017.12.19 00:00 1119 53 2500 10000 0 190 3 2.8 -8.7 1023.2 1543 42 -1.2 3.175911 7.468063 1023.124
2017.12.19 03:00 644 55.66666667 2500 10000 0 120 4 7.8 -10.3 1019 1537 26 1.6 2.803617 10.57526 1023.124
2017.12.19 06:00 297 54 2500 10000 0 0 0 9.6 -10.3 1019.8 818.4 1542 23 2.6 2.78538 11.94574 1023.723
2017.12.19 09:00 794 56 2500 10000 0 240 4 12 -7.8 1018.9 817.8 1536 24 4.4 3.394253 14.01544 1023.004
2017.12.19 12:00 1534 53.33333333 2500 10000 0 220 2 8.2 -5.9 1020.3 817.1 1532 36 2.8 3.942603 10.86719 1022.165
2017.12.19 15:00 1426 54.66666667 600 10000 6 180 4 10.4 -7.6 1018.9 818.2 1539 27 3.6 3.457582 12.6035 1023.484
2017.12.19 18:00 1906 55.33333333 2500 10000 0 200 2 8.2 -5.9 1020.3 819.2 1549 36 2.8 3.933543 10.86719 1024.683
2017.12.19 21:00 1921 52.33333333 2500 10000 0 120 2 5.6 -5.7 1021.3 820 1558 44 1.4 4.005903 9.090013 1025.642
2017.12.20 00:00 1424 54 2500 10000 0 140 4 6.6 -7.2 1024 821.2 1571 37 1.6 3.574636 9.740567 1027.081
2017.12.20 03:00 936 51.33333333 2500 10000 0 150 5 6.6 -6.4 1023.3 821.4 1572 39 1.8 3.804016 9.740567 1027.321
2017.12.20 06:00 383 52 2500 10000 1 160 2 6.6 -4.8 1025.7 822.7 1586 44 2.2 4.263606 9.740567 1028.879
2017.12.20 09:00 349 49.33333333 2500 10000 7 360 2 12 -5.3 1023.7 822 1578 29 5 4.120942 14.01544 1028.04
2017.12.20 12:00 595 55.33333333 600 10000 8 0 0 10 -3.6 1024.7 822.5 1583 38 4.4 4.680068 12.27074 1028.639
2017.12.20 15:00 813 54 600 10000 6 240 4 7 -3.5 1027.4 823.6 1596 47 2.8 4.704226 10.01209 1029.958
2017.12.20 18:00 989 49.66666667 2500 10000 0 160 4 8.6 -2.5 1027.5 824.3 1602 46 4 5.099167 11.16621 1030.797
2017.12.20 21:00 680 49.66666667 2500 10000 0 200 2 7 -2.2 1026 824.3 1600 52 3.2 5.180081 10.01209 1030.797
2017.12.21 00:00 400 46.33333333 2500 10000 0 110 10 9.400001 -3.2 1026 824.4 1601 41 4.2 4.818595 11.7861 1030.917
2017.12.22 00:00 232 50.33333333 600 10000 2 120 4 8 -0.3 1023.4 822.6 1582 56 4.4 5.994135 10.72035 1028.759
2017.12.22 03:00 190 49.66666667 2500 10000 0 130 5 8.2 -1.8 1023.9 822.1 1579 49 4 5.369997 10.86719 1028.16
2017.12.22 06:00 309 48.66666667 2500 10000 0 170 2 0.6 1024.4 822.2 1580 59 4.8 6.363945 10.86719 1028.28
2017.12.22 09:00 725 52.66666667 600 10000 2 110 5 14.2 -2.7 1020.1 820.8 1563 31 6.8 5.022443 16.18343 1026.601
2017.12.22 12:00 945 52.66666667 600 10000 1 170 4 13.4 -3.4 1018.8 819.2 1547 31 6.2 4.762876 15.3632 1024.683
2017.12.22 15:00 326 56 600 10000 3 160 2 13.2 -3 1019 819.4 1549 32 6.2 4.892666 15.16394 1024.923
2017.12.22 18:00 121 54.33333333 600 10000 4 200 4 12 -3 1020.6 820.3 1559 35 5.6 4.895326 14.01544 1026.002
2017.12.22 21:00 130 46.66666667 600 10000 2 150 4 9.8 -1.2 1017.5 819.1 1545 46 5 5.576975 12.10728 1024.563
2017.12.23 00:00 319 48.33333333 600 10000 2 180 5 10.4 -1 1017.3 818.9 1543 45 5.4 5.693105 12.6035 1024.323
2017.12.23 03:00 182 47.66666667 600 10000 2 80 3 10.2 -0.6 1016.4 818 1534 47 5.4 5.827418 12.43614 1023.244
2017.12.23 06:00 478 51.33333333 600 10000 7 190 3 13.2 -4.5 1016.3 818.4 1537 29 5.8 4.37809 15.16394 1023.723
2017.12.23 09:00 788 51.33333333 600 10000 7 140 2 14 -3.7 1015.3 817.1 1525 29 6.4 4.645503 15.97485 1022.165
2017.12.23 12:00 835 55.33333333 600 10000 8 140 2 13.8 -5.7 1013.6 815.8 1511 25 5.8 4.002368 15.76863 1020.606
2017.12.23 15:00 806 54.66666667 600 10000 8 160 11 14.6 -7.5 1013.1 815.6 1509 21 5.8 3.482315 16.6078 1020.366
2017.12.23 18:00 475 54.66666667 600 10000 8 120 6 14 -9 1012.1 815.4 1505 19 5.2 3.107501 15.97485 1020.126
2017.12.23 21:00 337 53.66666667 600 10000 8 180 5 14 -10 1011.1 814.8 1499 18 5 2.859161 15.97485 1019.406
2017.12.24 03:00 165 53.66666667 600 10000 7 110 10 13.8 -14.4 1009.8 813.9 1489 13 4.2 2.000874 15.76863 1018.327
2017.12.24 06:00 601 55.66666667 600 10000 7 100 7 14.6 -14.6 1009 813.3 1483 12 4.6 1.979896 16.6078 1017.607
2017.12.24 09:00 806 54.66666667 2500 10000 6 80 4 18.8 -17.3 1004.2 810.6 1452 7 6.4 1.57616 21.68933 1014.369
2017.12.24 12:00 780 54.33333333 2500 10000 7 230 6 17.8 -14.7 1004.3 810.4 1451 10 6.2 1.964458 20.36977 1014.129
2017.12.24 15:00 539 54 600 10000 7 90 5 16 -12.5 1006.9 812 1469 13 5.6 2.342617 18.17105 1016.048
2017.12.24 18:00 489 58 600 10000 7 110 8 -12.5 1007.1 812.1 1470 14 5.2 2.352063 17.26267 1016.168
2017.12.24 21:00 266 53.33333333 600 10000 7 110 6 -13.8 1004.5 811.2 1458 13 4.8 2.116046 16.82362 1015.088
2017.12.25 00:00 107 55.33333333 600 10000 7 140 3 -14.4 1004.5 810.8 1454 12 4.6 1.999871 16.6078 1014.609
2017.12.25 03:00 236 55.33333333 600 10000 7 100 7 14 -16.8 1005.7 811.1 1459 10 4 1.648111 15.97485 1014.969
2017.12.25 06:00 691 55.33333333 600 10000 8 80 4 11.4 -8.1 1010.1 813.7 1488 25 4 3.317717 13.47044 1018.087
2017.12.25 09:00 817 55.33333333 600 10000 8 300 2 7.8 0.6 1009.8 812.5 1478 60 4.6 6.400763 10.57526 1016.648
2017.12.25 12:00 790 42.33333333 300 10000 8 170 2 5.6 2.1 1012.1 813.6 1491 78 4 7.088694 9.090013 1017.967
2017.12.25 15:00 638 34.33333333 300 7000 8 120 2 4.4 3.5 1013.3 814.2 1498 94 4 7.868582 8.360262 1018.687
2017.12.25 18:00 516 41.66666667 300 10000 8 0 0 4.4 1013.9 813.8 1495 100 4.4 8.360262 8.360262 1018.207
2017.12.25 21:00 229 39.66666667 2000 10000 6 150 3 -1 1013.9 813.6 1494 54 4 5.658547 10.57526 1017.967
2017.12.26 03:00 179 19 2000 10000 2 0 0 3.6 -1.9 1018.6 814.9 1512 67 1.4 5.325228 7.903027 1019.526
2017.12.26 06:00 653 35.33333333 300 10000 8 360 2 2.6 0.2 1023.1 818.3 1546 84 1.6 6.201508 7.362691 1023.604
2017.12.26 09:00 929 39.66666667 100 4000 8 350 5 1.4 -0.6 1025.6 820.9 1571 87 0.6 5.854474 6.757659 1026.721
2017.12.26 12:00 947 43.33333333 300 10000 8 360 2 0.6 -4.2 1028.3 822.8 1590 70 -1.2 4.465114 6.379193 1028.999
2017.12.26 15:00 1020 46.66666667 300 10000 7 0 0 0.4 -4.5 1030.7 823.2 1596 70 -1.4 4.373295 6.287564 1029.479
2017.12.26 18:00 630 49 2500 10000 0 180 4 1.6 -8.400001 1031.9 824.1 1605 47 -1.8 3.244267 6.85533 1030.558
2017.12.26 21:00 398 46.33333333 2500 10000 0 120 5 3.2 -8.8 1030.5 823.1 1595 41 -1 3.135102 7.68282 1029.359
2017.12.27 00:00 182 45.33333333 2500 10000 0 140 6 5 -6.7 1030.7 823.7 1600 42 0.8 3.707831 8.718388 1030.078
2017.12.27 03:00 380 48.33333333 2500 10000 0 100 8 4.8 -7 1031.1 823.9 1603 42 0.6 3.614349 8.597534 1030.318
2017.12.27 06:00 876 49 2500 10000 0 120 11 -6.4 1029.6 823.6 1598 39 1.8 3.795578 9.740567 1029.958
2017.12.27 09:00 1235 51 2500 10000 0 150 17 8.2 -6.8 1028 823.3 1594 34 2.6 3.678918 10.86719 1029.599
2017.12.27 12:00 1652 53 2500 10000 0 160 9 9.2 -6.6 1025.3 822.1 1580 32 3.2 3.741673 11.62835 1028.16
2017.12.27 15:00 2236 50.66666667 2500 10000 0 110 9 8.6 -7.7 1025.7 822.1 1581 31 2.6 3.421544 11.16621 1028.16
2017.12.27 18:00 1307 50.33333333 2500 10000 0 90 7 8.6 -11.8 1024.8 821.9 1578 22 1.8 2.488702 11.16621 1027.92
2017.12.27 21:00 1359 52.66666667 2500 10000 0 110 6 9.2 -18.6 1024.1 821.9 1577 12 1.2 1.407639 11.62835 1027.92
2017.12.28 00:00 700 48.33333333 2500 10000 0 140 6 9.6 -21 1023 821.5 1573 10 1.2 1.147644 11.94574 1027.441
2017.12.28 03:00 513 50.66666667 2500 10000 0 100 3 8.2 -22.1 1023.4 821.2 1571 10 -0.2 1.042617 10.86719 1027.081
2017.12.28 06:00 1447 55.33333333 2500 10000 0 110 9 12.2 -21.9 1021.5 820.9 1565 8 2.6 1.06606 14.20137 1026.721
2017.12.28 09:00 1421 55 2500 10000 2 140 10 14.8 -22 1019.6 820.3 1558 6 4 1.050267 16.82362 1026.002
2017.12.28 12:00 1518 53.33333333 2500 10000 6 180 8 14 -17.3 1018.8 819.7 1552 10 4 1.579397 15.97485 1025.282
2017.12.28 15:00 1631 53.33333333 2500 10000 0 120 10 12 -16.6 1020.9 820.3 1560 12 3 1.675991 14.01544 1026.002
2017.12.28 18:00 1004 53.33333333 2500 10000 6 140 8 12 -18.4 1019.4 820.3 1558 10 2.8 1.438202 14.01544 1026.002
2017.12.28 21:00 722 55 2500 10000 6 110 4 12.4 -23.2 1017 819.2 1545 7 2.6 0.9481911 14.38946 1024.683
2017.12.29 00:00 559 54.33333333 2500 10000 4 140 4 11 -20.9 1017.8 819.2 1546 9 2 1.163564 13.11756 1024.683
2017.12.29 03:00 303 56 2500 10000 2 150 5 10.8 -21.9 1018.5 819.1 1546 8 1.8 1.064101 12.94419 1024.563
2017.12.29 06:00 876 55 600 10000 7 140 8 13.8 -25.9 1017.9 819.5 1549 5 3.2 0.742147 15.76863 1025.042
2017.12.29 09:00 1146 54.66666667 2500 10000 4 360 6 13 -17.8 1017.4 819 1544 10 3.4 1.510177 14.96696 1024.443
2017.12.29 12:00 899 54.66666667 2500 10000 0 260 2 8.2 -12.7 1019.8 819.1 1548 21 1.4 2.307325 10.86719 1024.563
2017.12.29 15:00 115 60 2500 10000 0 200 2 6 -12.2 1021.1 819.5 1553 26 0.2 2.399377 9.345475 1025.042
2017.12.29 21:00 180 54.66666667 2500 10000 0 120 4 7.2 -6.1 1019.5 819.3 1549 38 2.2 3.882786 10.15034 1024.803
2017.12.30 00:00 356 54 2500 10000 0 150 5 7 -6.4 1021 819 1549 38 2 3.782526 10.01209 1024.443
2017.12.30 03:00 249 52 2500 10000 0 180 4 6.4 -6.7 1022.2 819.1 1551 39 1.6 3.713917 9.607262 1024.563
2017.12.30 06:00 639 51 2000 10000 4 140 4 8.2 -10.4 1022.1 819.4 1554 25 1.8 2.764165 10.86719 1024.923
2017.12.30 09:00 750 55.33333333 2500 10000 0 330 3 13.8 -13.2 1018.8 818.9 1545 14 4.4 2.209831 15.76863 1024.323
2017.12.30 12:00 914 52.66666667 600 10000 5 360 2 10.8 -5.9 1019 818.2 1539 30 4.2 3.929116 12.94419 1023.484
2017.12.30 15:00 765 54 2500 10000 2 160 4 8.6 -6 1020.5 818.5 1544 35 3 3.912471 11.16621 1023.843
2017.12.30 18:00 466 56 2500 10000 0 150 3 10 -3.6 1018.6 818.1 1538 38 4.4 4.699755 12.27074 1023.364
2017.12.30 21:00 231 50 2500 10000 0 160 10 12.8 -3.7 1014.6 817.4 1526 31 5.8 4.645243 14.77224 1022.524
2017.12.31 00:00 151 51.33333333 2500 10000 0 140 8 13 -4.1 1015.2 817.1 1525 30 5.8 4.516349 14.96696 1022.165
2017.12.31 03:00 240 51.66666667 2500 10000 0 120 6 11.2 -3.6 1016.6 817 1526 35 5 4.671134 13.29297 1022.045
2017.12.31 06:00 819 51.66666667 2500 10000 0 100 10 13 -3.4 1016.4 817.8 1532 32 6 4.77152 14.96696 1023.004
2017.12.31 09:00 883 54.66666667 2500 10000 0 350 4 17 -4.7 1012.4 816.5 1515 22 7.6 4.299506 19.36533 1021.445
2017.12.31 12:00 843 52.33333333 2500 10000 0 0 0 10.6 -5.5 1014.8 816.6 1520 32 4.2 4.068046 12.77285 1021.565
2017.12.31 15:00 808 53.33333333 2500 10000 0 140 3 9.6 -5.7 1016.3 816.9 1524 33 3.6 3.986808 11.94574 1021.925
2017.12.31 18:00 548 54 2500 10000 0 180 2 9.8 -9.8 1015.1 816.5 1519 24 2.8 2.901378 12.10728 1021.445
2017.12.31 21:00 336 55.33333333 2500 10000 0 120 8 13.2 -8.900001 1010.8 815.4 1504 21 4.8 3.124895 15.16394 1020.126
2018.01.01 00:00 181 52.66666667 2500 10000 0 120 5 12.4 -13.4 1013 814.8 1502 15 3.6 2.174005 14.38946 1019.406
2018.01.01 03:00 214 51.33333333 2500 10000 0 150 7 13.2 -16.7 1012.1 814 1494 11 3.6 1.659321 15.16394 1018.447
2018.01.01 06:00 782 55 2500 10000 0 120 4 14.2 -14.5 1011.9 814.2 1495 12 4.4 1.984913 16.18343 1018.687
2018.01.01 09:00 875 56.66666667 2000 10000 2 140 11 16.2 -13.2 1007.3 812.2 1471 12 5.6 2.211165 18.4046 1016.288
2018.01.01 12:00 872 53.66666667 2000 10000 2 140 10 16.2 -10.6 1005.9 810.8 1457 15 6 2.737617 18.4046 1014.609
2018.01.01 15:00 765 51.33333333 2500 10000 0 100 9 14.2 -11.6 1005.8 810.4 1454 16 4.8 2.510944 16.18343 1014.129
2018.01.01 18:00 472 55 2500 10000 0 180 6 -8.7 1003.8 808.9 1438 20 5 3.160112 15.56475 1012.33
2018.01.01 21:00 289 53 2500 10000 0 140 4 -8.2 1002.1 808.1 1428 21 5 3.294743 15.3632 1011.37
2018.01.02 00:00 102 49.33333333 600 10000 3 130 4 7 0.2 1004.8 808.6 1437 62 4 6.190586 10.01209 1011.97
2018.01.02 03:00 259 39 600 10000 5 210 3 6.8 -1.2 1003.6 807 1422 57 3.4 5.599939 9.875505 1010.05
2018.01.02 06:00 471 28.33333333 600 6000 8 140 3 3.4 0.6 1005.5 807.3 1428 82 2.2 6.38185 7.792235 1010.41
2018.01.02 09:00 474 32.33333333 600 10000 7 30 2 6.4 -0.6 1003.5 806.5 1418 61 3.4 5.859055 9.607262 1009.45
2018.01.02 12:00 851 44 600 10000 3 160 3 3.2 -5.6 1007.5 806.6 1427 52 -0.2 4.034678 7.68282 1009.57
2018.01.02 15:00 947 49.33333333 300 10000 6 160 2 1 -1.4 1009.9 807.9 1442 84 0 5.52749 6.56601 1011.13
2018.01.02 18:00 559 50.33333333 600 10000 4 0 0 -0.8 -3.6 1012.6 808.3 1450 81 -1.8 4.679688 5.761889 1011.61
2018.01.02 21:00 427 49 600 10000 3 160 2 -0.8 -6.8 1011.8 808.5 1450 64 -2.8 3.674268 5.761889 1011.85
2018.01.03 00:00 251 48.33333333 2500 10000 0 0 0 -2.8 -8.2 1014.3 808.9 1457 66 -4.4 3.29372 4.971968 1012.33
2018.01.03 03:00 225 49.66666667 2500 10000 0 260 2 -3.4 -9.1 1016.1 809.4 1464 65 -5 3.082192 4.754548 1012.929
2018.01.03 06:00 933 49.66666667 2500 10000 0 0 0 -0.2 -8.1 1017.2 810.7 1476 55 -2.8 3.320878 6.019639 1014.489
2018.01.03 09:00 1308 52 300 10000 1 340 4 2.2 -3.8 1016.5 811 1477 64 -0.2 4.607827 7.15589 1014.849
2018.01.03 12:00 1609 52.33333333 300 10000 4 320 2 0.4 -2.7 1018.1 811.1 1481 80 -0.8 5.017471 6.287564 1014.969
2018.01.03 15:00 2365 52 300 10000 6 0 0 0.4 -2.1 1020.6 812.9 1499 83 -0.6 5.228508 6.287564 1017.128
2018.01.03 18:00 1382 52.33333333 2500 10000 0 240 2 -1.8 -6.2 1020.3 812.9 1499 72 -3.2 3.858709 5.35401 1017.128
2018.01.03 21:00 1314 52.66666667 2500 10000 0 170 2 0.6 -8.400001 1018 812.6 1493 51 -2.4 3.248685 6.379193 1016.768
2018.01.04 00:00 535 54 2500 10000 0 120 2 1.4 -10.4 1018 812.2 1489 41 -2.4 2.781722 6.757659 1016.288
2018.01.04 03:00 442 55 2500 10000 0 160 3 1.6 -10.9 1018.1 812.3 1490 39 -2.4 2.664477 6.85533 1016.408
2018.01.04 06:00 1500 51.66666667 2500 10000 0 160 2 -14.9 1018.9 812.7 1495 25 -2.2 1.928737 7.68282 1016.888
2018.01.04 09:00 1551 54.33333333 2500 10000 0 350 2 9.2 -13.5 1014.3 811.7 1479 18 1.8 2.154992 11.62835 1015.688
2018.01.04 12:00 1454 53.33333333 2500 10000 0 300 2 -9.8 1014.8 810.8 1473 36 -0.8 2.916136 8.1288 1014.609
2018.01.04 15:00 1611 54.33333333 2500 10000 0 250 2 4.8 -10.9 1014 810.5 1469 31 -0.6 2.662572 8.597534 1014.249
2018.01.04 18:00 1027 53 2500 10000 0 140 5 9.400001 -15.7 1011.9 810.7 1467 15 1.6 1.802885 11.7861 1014.489
2018.01.04 21:00 715 56.33333333 2500 10000 0 160 4 7.4 -17.4 1010.3 810.7 1464 15 -0.2 1.573084 10.29028 1014.489
2018.01.05 00:00 529 53 2500 10000 0 120 4 5.6 -7.1 1012.8 810.6 1468 40 1 3.58673 9.090013 1014.369
2018.01.05 03:00 269 53 2500 10000 0 160 5 5 -15 1011.7 809.7 1459 22 -1.2 1.916962 8.718388 1013.289
2018.01.05 06:00 809 55.66666667 2500 10000 0 130 5 6.4 -16.2 1009.6 809.8 1456 18 -0.6 1.732404 9.607262 1013.409
2018.01.05 09:00 1182 55 2500 10000 1 160 3 9.400001 -15.6 1008.1 809 1447 15 1.6 1.81348 11.7861 1012.45
2018.01.05 12:00 937 52.66666667 2500 10000 6 200 4 7.8 -14.8 1009.5 809.1 1450 18 0.8 1.946707 10.57526 1012.57
2018.01.05 21:00 235 53.33333333 2500 10000 0 130 4 4.2 -11.8 1011.2 810.5 1464 30 -1.1 2.484766 8.243813 1014.249
2018.01.06 00:00 338 54.33333333 2500 10000 0 110 2 3.6 -10.6 1011.5 810.1 1462 34 -1.2 2.731757 7.903027 1013.769
2018.01.06 03:00 269 55.66666667 2500 10000 0 160 3 3 -8.2 1012.8 810.1 1464 43 -1 3.291068 7.574768 1013.769
2018.01.06 06:00 709 51.66666667 600 10000 8 150 2 4 -7.2 1013.7 811.1 1473 44 -0.2 3.556468 8.1288 1014.969
2018.01.06 09:00 674 47 300 4000 8 200 2 2.2 -3.2 1014.9 811.4 1478 67 0 4.82392 7.15589 1015.328
2018.01.06 12:00 713 46.33333333 300 6000 8 0 0 0.8 -0.2 1016.6 812.2 1487 93 0.4 6.027985 6.472003 1016.288
2018.01.06 15:00 698 43.33333333 100 2000 8 360 2 -0.2 -1.2 1019.3 813.8 1504 93 -0.6 5.579422 6.019639 1018.207
2018.01.06 18:00 380 46.33333333 100 9 360 2 -0.4 -0.4 1020.7 815.2 1517 100 -0.4 5.910781 5.932609 1019.886
2018.01.06 21:00 192 46 600 9 340 2 -0.6 -0.7 1022.1 815.7 1524 99 -0.6 5.813796 5.846696 1020.486
2018.01.07 03:00 206 25.66666667 300 4000 8 0 0 -1.2 -1.4 1026.3 818 1548 99 -1.2 5.531463 5.595543 1023.244
2018.01.07 06:00 470 49.33333333 200 6000 8 340 2 -0.4 -0.4 1028.3 819.8 1565 100 -0.4 5.910781 5.932609 1025.402
2018.01.07 09:00 461 45 200 9 10 4 -0.8 -0.9 1029 820.1 1568 99 -0.8 5.718261 5.761889 1025.762
2018.01.07 12:00 431 35.66666667 200 9 360 5 -1 -1.1 1030.2 821 1577 99 -1 5.624156 5.678175 1026.841
2018.01.07 15:00 370 33.66666667 400 9 360 5 -2.2 -2.5 1032.7 822.4 1592 98 -2.2 5.088514 5.198174 1028.52
2018.01.07 18:00 181 51.66666667 300 10000 8 0 0 -2.6 -2.9 1033.6 823.2 1599 98 -2.6 4.920571 5.046379 1029.479
2018.01.07 21:00 177 43.66666667 2500 10000 0 120 2 -4.4 -8.2 1033.7 822.4 1593 74 -5.4 3.287249 4.4109 1028.52
2018.01.08 03:00 282 38.33333333 2500 10000 0 130 3 -5.4 -13 1034.6 822.2 1592 55 -7.2 2.255198 4.089508 1028.28
2018.01.08 06:00 579 47.33333333 2500 10000 0 140 4 -3.6 -12.9 1034.6 822.7 1596 48 -6 2.262673 4.683975 1028.879
2018.01.08 09:00 790 50.33333333 2500 10000 0 120 2 2.6 -14.2 1031 821.3 1581 28 -2.4 2.047221 7.362691 1027.201
2018.01.08 12:00 770 52.33333333 2500 10000 0 0 0 -1 -7.9 1032.1 820.8 1578 60 -3.2 3.377965 5.678175 1026.601
2018.01.08 15:00 776 51.66666667 2500 10000 0 120 2 -1.4 -9.3 1032.9 821.2 1582 55 -3.8 3.02756 5.513979 1027.081
2018.01.08 18:00 441 50.33333333 2500 10000 0 140 4 -1.6 -12.3 1032.5 821.3 1582 44 -4.6 2.380149 5.433472 1027.201
2018.01.08 21:00 227 45.66666667 2500 10000 0 130 3 -1 -14.3 1028.8 1572 36 -4.6 2.027162 5.678175 1026.361
2018.01.09 03:00 270 49 2500 10000 0 180 3 -2.6 -14.2 1029.8 819.6 1565 40 -5.6 2.042991 5.046379 1025.162
2018.01.09 06:00 770 53.33333333 2500 10000 0 100 8 4.4 -17.1 1026.4 819.1 1557 19 -1.8 1.605201 8.360262 1024.563
2018.01.09 09:00 936 53 2500 10000 0 0 0 6.6 -14.4 1023.8 818 1544 21 -0.2 2.004307 9.740567 1023.244
2018.01.09 12:00 1049 52 2500 10000 0 160 2 8.6 -18.8 1021.2 816.3 1527 12 0.8 1.384659 11.16621 1021.205
2018.01.09 15:00 1054 53 2500 10000 0 180 3 6.2 -17.1 1022.5 816.3 1529 17 -0.8 1.604109 9.47557 1021.205
2018.01.09 18:00 659 56 2500 10000 0 140 8 -21.6 1019.5 816 1522 12 -1.4 1.092514 9.345475 1020.845
2018.01.09 21:00 504 56 2500 10000 0 100 4 -19.6 1017.2 814.4 1505 15 -2 1.304401 8.478164 1018.927
2018.01.10 03:00 348 55 2500 10000 0 0 0 -3.8 -9.7 1025 818 1546 64 -5.4 2.937041 4.614334 1023.244
2018.01.10 06:00 923 55 2500 10000 0 130 2 -2.6 -11.2 1027.3 820.1 1566 52 -5 2.597488 5.046379 1025.762
2018.01.10 09:00 1289 52.33333333 600 10000 3 340 3 -0.6 -4 1025.4 819 1555 78 -1.8 4.554048 5.846696 1024.443
2018.01.10 12:00 1638 55.33333333 600 10000 6 0 0 -0.8 -3.6 1026.3 818.1 1549 81 -1.8 4.672632 5.761889 1023.364
2018.01.10 15:00 2236 54.66666667 200 2000 8 0 0 -2.6 -3.5 1028.7 818.1 1552 94 -2.8 4.720702 5.046379 1023.364
2018.01.10 18:00 1570 56.33333333 500 9 0 0 -3.6 -4.1 1029.7 819 1560 97 -3.6 4.522579 4.683975 1024.443
2018.01.10 21:00 1300 57 300 10000 8 110 2 -3 -7.1 1028.5 818.8 1557 73 -4.2 3.590663 4.898533 1024.203
2018.01.11 00:00 665 57.66666667 2500 10000 0 130 7 4.4 -18.7 1024.1 817.6 1542 17 -2 1.406928 8.360262 1022.764
2018.01.11 03:00 441 58.66666667 2500 10000 0 110 10 4.4 -18.7 1024.9 817.6 1543 17 -2 1.406928 8.360262 1022.764
2018.01.11 06:00 1543 57.33333333 2500 10000 0 90 14 -19.7 1025.5 818.3 1549 14 -1.2 1.289396 9.345475 1023.604
2018.01.11 09:00 1540 55.66666667 2500 10000 0 70 10 9.8 -19.8 1022 816.9 1533 10 1.4 1.274953 12.10728 1021.925
2018.01.11 12:00 1440 54.33333333 2500 10000 0 130 5 11 -26.1 1017.2 815.7 1516 6 1.6 0.7289332 13.11756 1020.486
2018.01.11 15:00 1761 54.33333333 2500 10000 0 80 3 6.6 -17.3 1019.2 816 1521 16 -0.6 1.583652 9.740567 1020.845
2018.01.11 18:00 988 58 2500 10000 0 140 11 9 -21.2 1017.6 816 1519 10 0.8 1.125735 11.47247 1020.845
2018.01.11 21:00 812 57.33333333 2500 10000 0 120 14 7.6 -18.5 1016.9 816.2 1520 14 -0.2 1.425456 10.43191 1021.085
2018.01.12 00:00 577 58.33333333 2500 10000 0 110 3 8.400001 -8.900001 1015.7 816 1516 28 2.2 3.113588 11.01581 1020.845
2018.01.12 03:00 322 56.33333333 2500 10000 0 210 5 10 -12.7 1016.3 815.5 1513 19 2.4 2.306596 12.27074 1020.246
2018.01.12 06:00 948 55 2500 10000 6 140 5 9.6 -20.7 1017.4 816.9 1526 10 1.2 1.178517 11.94574 1021.925
2018.01.12 09:00 1162 55 2500 10000 3 150 6 12.2 -19.2 1015.4 815.7 1513 9 2.8 1.341667 14.20137 1020.486
2018.01.12 12:00 990 56 600 10000 4 110 5 11.6 -22.2 1014 814.7 1503 8 2.2 1.037003 13.65 1019.286
2018.01.12 21:00 154 39.33333333 2500 10000 0 150 6 7.6 -18.5 1015.5 815.8 1514 14 -0.2 1.427702 10.43191 1020.606
2018.01.13 00:00 359 53 2500 10000 0 180 3 4.8 -14.4 1016.7 815.8 1516 23 -1.2 2.007207 8.597534 1020.606
2018.01.13 03:00 265 56.66666667 2500 10000 0 170 3 5.4 -15.3 1017.5 815.8 1517 21 -1 1.86495 8.964611 1020.606
2018.01.13 06:00 674 54 2500 10000 0 120 3 6.4 -16.4 1018.1 816.5 1524 18 -0.6 1.698636 9.607262 1021.445
2018.01.13 09:00 850 53.66666667 2500 10000 0 360 2 2.2 -1.8 1019.4 816.1 1523 75 0.6 5.335891 7.15589 1020.965
2018.01.13 12:00 892 54 2500 10000 0 330 3 0.8 -3.3 1021.2 816.2 74 -0.8 4.777998 6.472003 1021.085
2018.01.13 15:00 813 52.66666667 2500 10000 0 180 3 1.4 -7.9 1021.9 817 50 -1.8 3.379296 6.757659 1022.045
2018.01.13 18:00 496 55.33333333 2500 10000 0 0 0 -0.2 -11.6 1022.7 817.4 42 -3.6 2.521583 6.019639 1022.524
2018.01.13 21:00 348 52.33333333 2500 10000 0 240 2 -1.4 -12.9 1024.5 817 41 -4.6 2.271789 5.513979 1022.045
2018.01.14 00:00 122 51 2500 10000 0 160 2 0.4 -14.6 1023.2 816.1 32 -3.8 1.978707 6.287564 1020.965
2018.01.14 03:00 259 50.33333333 400 9 0 0 -5.6 -6.3 1024.5 815.5 1525 95 -5.6 3.813327 4.027788 1020.246
2018.01.14 06:00 742 53 600 9 230 2 -4.5 1024.7 815.7 1527 96 -4 4.371775 4.545615 1020.486
2018.01.14 09:00 844 54.33333333 2500 10000 0 330 2 1.6 -2.8 1020.9 814.2 1510 72 -0.2 4.954032 6.85533 1018.687
2018.01.14 12:00 802 56.66666667 2500 10000 0 340 3 -1.8 -4.3 1020.6 813.4 1503 83 -2.6 4.452053 5.35401 1017.727
2018.01.14 15:00 734 53.33333333 800 9 0 0 -2 -2.3 1023.8 813.8 1511 98 -2 5.174429 5.275581 1018.207
2018.01.14 18:00 469 57.66666667 300 4000 8 200 2 -2.6 -2.9 1022.9 813.5 1507 98 -2.6 4.920571 5.046379 1017.847
2018.01.14 21:00 309 55 300 5000 8 290 2 -2.4 -3.3 1020 813.1 1500 94 -2.6 4.803484 5.121778 1017.367
2018.01.15 00:00 159 52.66666667 300 10000 8 0 0 -2.2 -4.2 1021.4 813.1 1502 86 -2.8 4.487249 5.198174 1017.367
2018.01.15 03:00 205 50.66666667 300 10000 8 130 4 -2.2 -4.2 1022.2 813.7 1508 86 -2.8 4.486989 5.198174 1018.087
2018.01.15 06:00 625 55.66666667 100 9 360 4 -1.8 -2 1022.4 813.9 1510 98 -1.8 5.261663 5.35401 1018.327
2018.01.15 09:00 755 53.33333333 100 4000 8 10 4 -1.4 -1.6 1022.6 814.3 1513 99 -1.4 5.440162 5.513979 1018.807
2018.01.15 12:00 787 46.66666667 300 9 360 4 -2.4 -2.7 1024.6 815.5 1525 98 -2.4 5.003901 5.121778 1020.246
2018.01.15 15:00 749 42.33333333 800 9 330 2 -3.8 -4.3 1027.4 817.2 1543 96 -3.8 4.446594 4.614334 1022.284
2018.01.15 18:00 512 42.33333333 300 10000 8 0 0 -4 -4.5 1027.7 817.5 1546 96 -4 4.371775 4.545615 1022.644
2018.01.15 21:00 278 50 200 9 340 2 -4.4 -5 1027.4 817.3 1544 96 -4.4 4.225573 4.4109 1022.404
2018.01.16 00:00 126 48.33333333 800 9 0 0 -4.4 -5 1027.6 817.1 1542 96 -4.4 4.225573 4.4109 1022.165
2018.01.16 03:00 206 43.33333333 600 9 0 0 -4.6 -5.2 1027.8 816.7 1539 96 -4.6 4.154157 4.344882 1021.685
2018.01.16 06:00 658 50.33333333 100 2000 8 0 0 -3.4 -3.8 1028.1 1545 97 -3.4 4.599746 4.754548 1022.404
2018.01.16 09:00 938 52 200 5000 8 0 0 -1.8 -3.1 1027.8 1546 91 -2.2 4.853075 5.35401 1022.644
2018.01.16 12:00 940 47.66666667 400 9 0 0 -3.6 -4.1 1025.2 814.8 1521 97 -3.6 4.522579 4.683975 1019.406
2018.01.16 15:00 1205 52.66666667 300 9 0 0 -4.2 -4.7 1025 814.4 1517 96 -4.2 4.298107 4.477807 1018.927
2018.01.16 18:00 641 49 300 5000 8 0 0 -4.6 -5.2 1023.9 813.7 1510 96 -4.6 4.154157 4.344882 1018.087
2018.01.16 21:00 368 50.66666667 200 9 0 0 -4.4 -5 1022.3 813.1 1503 96 -4.4 4.225573 4.4109 1017.367
2018.01.17 00:00 274 46.66666667 2000 10000 3 160 2 -5.2 -5.9 1022 811.9 1493 95 -5.2 3.94647 4.152067 1015.928
2018.01.17 03:00 258 49.33333333 300 10000 3 160 3 -1 -7.8 1019.5 811.1 1483 60 -3.2 3.39333 5.678175 1014.969
2018.01.17 06:00 880 49 300 10000 8 140 2 0.8 -8.1 1019.7 811.7 1488 52 -2.2 3.335242 6.472003 1015.688
2018.01.17 09:00 1296 50.66666667 600 10000 6 160 6 2.6 -7.4 1018.1 811.1 1481 48 -1 3.521785 7.362691 1014.969
2018.01.17 12:00 1617 53.33333333 600 10000 5 140 4 2.8 -11.3 1017.4 810.3 1473 34 -1.8 2.57795 7.468063 1014.009
2018.01.17 15:00 2540 52 600 10000 1 150 8 1.6 -10 1016.7 810.8 1476 42 -2.2 2.870166 6.85533 1014.609
2018.01.17 18:00 1461 53.66666667 2500 10000 0 140 7 1.2 -10.7 1016.5 811.1 1478 41 -2.6 2.701401 6.661223 1014.969
2018.01.17 21:00 1359 52.33333333 2500 10000 0 120 8 1.8 -19 1015.4 810.9 1475 20 -3.6 1.369799 6.954249 1014.729
2018.01.18 00:00 616 53.66666667 2500 10000 0 150 6 2.2 -11.6 1015.1 810.9 1474 35 -2.2 2.519583 7.15589 1014.729
2018.01.18 03:00 411 51 2500 10000 0 150 5 1.4 -7.8 1015.9 811 1476 50 -1.8 3.39312 6.757659 1014.849
2018.01.18 06:00 1620 53.33333333 600 10000 2 150 8 -8.900001 1016.9 811.9 1485 44 -1.6 3.128877 7.15589 1015.928
2018.01.18 09:00 1535 54.33333333 600 10000 4 120 6 5.8 -9.400001 1014.5 811.3 1476 33 0.6 3.008404 9.216962 1015.208
2018.01.18 12:00 1413 54.33333333 600 10000 2 160 9 5.2 -11 1013.7 810.6 1470 30 -0.4 2.642442 8.840742 1014.369
2018.01.18 15:00 1624 55 2500 10000 2 140 6 4 -11.7 1014.7 810.7 1472 31 -1.2 2.496202 8.1288 1014.489
2018.01.18 18:00 1034 55 2500 10000 2 120 8 3.8 -10.2 1015.1 811.2 1477 35 -1 2.820649 8.01521 1015.088
2018.01.18 21:00 792 58.33333333 2500 10000 0 100 10 4.4 -9.900001 1013.1 811 1472 35 -0.6 2.894196 8.360262 1014.849
2018.01.19 00:00 562 57 2500 10000 0 120 15 5 -11.5 1011.7 809.8 1460 29 -0.6 2.548683 8.718388 1013.409
2018.01.19 03:00 374 54.66666667 2500 10000 0 140 8 5.2 -13.2 1012.4 810.1 1463 25 -0.8 2.218629 8.840742 1013.769
2018.01.19 06:00 885 56 2500 10000 0 100 14 6.4 -16.2 1012.9 810.7 1469 18 -0.6 1.727868 9.607262 1014.489
2018.01.19 09:00 1230 54.66666667 2500 10000 0 120 14 9.8 -14.4 1010.5 810.1 1460 17 2 2.005726 12.10728 1013.769
2018.01.19 12:00 1046 51.66666667 2500 15000 0 130 3 8.8 -11 1010 809.6 1455 23 2 2.655712 11.31843 1013.169
2018.01.19 15:00 127 55 2500 10000 0 120 5 8 -15.7 1011.3 810.4 1464 17 0.8 1.809934 10.72035 1014.129
2018.01.19 21:00 170 43.66666667 2500 10000 0 200 8 -15.9 1008.1 809.4 1450 16 1 1.78035 11.01581 1012.929
2018.01.20 00:00 378 58 2500 10000 0 160 9 -14 1006.8 808.3 1439 18 1.6 2.076175 11.47247 1011.61
2018.01.20 03:00 234 49.33333333 600 10000 8 120 3 5.2 -5.4 1009.8 809.4 1453 46 1.2 4.074381 8.840742 1012.929
2018.01.20 06:00 600 51 600 10000 8 300 2 3.2 -6.3 1013.3 810.8 1470 50 -0.4 3.809187 7.68282 1014.609
2018.01.20 09:00 655 45.33333333 300 4000 8 100 2 0.8 -1.6 1014.5 812 1482 84 -0.2 5.424595 6.472003 1016.048
2018.01.20 12:00 702 47.33333333 300 10000 8 330 3 0.6 -1.3 1014.5 812.2 1484 87 -0.2 5.541408 6.379193 1016.288
2018.01.20 15:00 723 44.33333333 100 9 340 2 -1.8 -2.3 1019.4 814 1506 96 -1.9 5.159273 5.35401 1018.447
2018.01.20 18:00 399 45.66666667 200 4000 8 340 2 -2.4 -2.7 1021.7 815 1517 98 -2.4 5.003901 5.121778 1019.646
2018.01.20 21:00 174 47.5 2500 10000 0 140 2 -2.6 -2.9 1022.8 815 1519 98 -2.6 4.920571 5.046379 1019.646
2018.01.22 00:00 131 42.33333333 2500 10000 0 120 5 4.2 -14.8 1019.5 815.2 1515 24 -1.6 1.94596 8.243813 1019.886
2018.01.22 03:00 110 45.66666667 2500 10000 0 140 4 4 -14.1 1019.5 815.6 1519 25 -1.6 2.061736 8.1288 1020.366
2018.01.22 06:00 346 48.66666667 2500 10000 5 160 2 -12.5 1017.9 815.3 1514 24 0.6 2.34036 9.875505 1020.006
2018.01.22 09:00 678 51 2500 10000 7 140 4 14 -15.2 1012.7 813.2 1489 12 4.2 1.876294 15.97485 1017.487
2018.01.22 12:00 831 55 2500 10000 8 130 8 14 -15.2 1012.6 813 1487 12 4.2 1.87786 15.97485 1017.247
2018.01.22 15:00 844 53.66666667 2500 10000 8 130 6 12 -18 1013.5 813 1488 11 2.8 1.491863 14.01544 1017.247
2018.01.22 18:00 490 54.33333333 2500 10000 0 130 11 11.6 -17.7 1011.9 812.5 1481 11 2.6 1.520004 13.65 1016.648
2018.01.22 21:00 417 54 2500 10000 0 120 15 10.4 -18.9 1008.8 811.8 1470 11 1.8 1.376047 12.6035 1015.808
2018.01.23 00:00 199 52.66666667 2500 10000 0 140 8 10 -18.7 1009 811.8 1471 12 1.6 1.406853 12.27074 1015.808
2018.01.23 03:00 139 56.33333333 2500 10000 0 110 7 9.2 -20.1 1010.1 811.8 1473 11 1 1.247258 11.62835 1015.808
2018.01.23 06:00 559 54 2500 10000 0 130 3 8.8 -17.9 1011.4 812.7 1482 13 1 1.5011 11.31843 1016.888
2018.01.23 09:00 869 54.33333333 2500 10000 0 130 4 10.6 -11 1009.8 811.7 1471 21 3 2.645801 12.77285 1015.688
2018.01.23 12:00 909 53.33333333 2500 10000 0 0 0 9 -9.5 1009.6 811 1466 26 2.4 2.981911 11.47247 1014.849
2018.01.23 15:00 990 53.33333333 2500 10000 0 160 4 8.400001 -13.2 1010.7 811.4 1471 20 1.4 2.219498 11.01581 1015.328
2018.01.23 18:00 535 51 2500 10000 0 150 2 6 -9.900001 1012.3 811.8 1477 31 0.6 2.876601 9.345475 1015.808
2018.01.23 21:00 369 51.66666667 2500 10000 0 120 3 6.6 -9.7 1011.3 811.8 1475 30 1 2.933692 9.740567 1015.808
2018.01.24 00:00 221 54.66666667 600 10000 3 140 2 2.6 -0.3 1014.4 812.7 1487 81 1.4 5.978442 7.362691 1016.888
2018.01.24 03:00 171 51.66666667 600 7000 8 190 4 3.2 0.4 1013.8 812.3 1483 82 2 6.275598 7.68282 1016.408
2018.01.24 06:00 665 51 600 8000 7 110 5 5.8 -1.4 1015.1 813.3 1493 60 2.8 5.518583 9.216962 1017.607
2018.01.24 09:00 1055 54.66666667 600 10000 6 90 5 6.8 -2.4 1015.2 813.9 1498 52 3 5.103604 9.875505 1018.327
2018.01.24 12:00 1092 53.66666667 600 10000 2 0 0 7.6 -5.3 1015.9 813.4 1496 39 2.6 4.113158 10.43191 1017.727
2018.01.24 15:00 1361 53.66666667 2500 10000 0 300 2 3.4 -2.1 1018.2 814.1 1505 67 1.2 5.230198 7.792235 1018.567
2018.01.24 18:00 919 53.33333333 2500 10000 0 0 0 2.4 -4.2 1019.1 815.3 1516 62 -0.2 4.482994 7.258638 1020.006
2018.01.24 21:00 629 55 2500 10000 0 90 3 3.2 -7.9 1018.5 815.3 1515 44 -0.8 3.370197 7.68282 1020.006
2018.01.25 00:00 399 48.33333333 2500 10000 0 0 0 -0.6 -6.6 1020.3 815.8 1522 64 -2.6 3.745819 5.846696 1020.606
2018.01.25 03:00 143 35.66666667 300 10000 8 0 0 -3.4 -5 1023.8 816.4 1532 89 -3.8 4.211471 4.754548 1021.325
2018.01.25 06:00 889 41.66666667 200 2000 8 0 0 -3.2 1024.1 816.7 1534 94 -2.5 4.844472 5.159851 1021.685
2018.01.25 09:00 1026 38.33333333 2500 10000 0 10 4 3.4 -0.4 1020.3 815.9 1522 76 1.8 5.911202 7.792235 1020.726
2018.01.25 12:00 1163 35.66666667 200 6000 8 20 2 1.8 -0.7 1022.9 816.1 1528 84 0.8 5.81994 6.954249 1020.965
2018.01.25 15:00 2726 49.66666667 600 9 340 2 0.2 -0.3 1025.6 816.9 1538 97 0 5.991544 6.197104 1021.925
2018.01.25 18:00 2118 54 800 9 0 0 0.2 0.2 1025.4 817.1 1539 100 0.2 6.197104 6.197104 1022.165
2018.01.25 21:00 1676 54 300 10000 8 0 0 -0.2 -2.3 1021.6 815.7 1523 86 -1 5.154313 6.019639 1020.486
2018.01.26 00:00 1287 54.33333333 200 9 0 0 -0.4 -0.4 1022.7 816.1 1528 100 -0.4 5.910781 5.932609 1020.965
2018.01.26 03:00 455 52.66666667 200 9 0 0 -1.2 -1.4 1023.4 815.8 1526 99 -1.2 5.531463 5.595543 1020.606
2018.01.26 06:00 1277 58.33333333 200 9 0 0 -0.6 -0.7 1023.4 816 1528 99 -0.6 5.813796 5.846696 1020.845
2018.01.26 09:00 1910 53.33333333 200 9 350 2 0.8 0.3 1021.7 815 1517 97 0.6 6.248956 6.472003 1019.646
2018.01.26 12:00 1636 56.66666667 200 9 0 0 -0.8 -0.9 1021.2 814 1509 99 -0.8 5.718261 5.761889 1018.447
2018.01.26 15:00 1793 53 200 9 0 0 -1.8 -2 1023 814.8 1518 98 -1.8 5.261663 5.35401 1019.406
2018.01.26 18:00 1299 55.33333333 200 9 0 0 -2 -2.3 1023.9 815.6 1525 98 -2 5.174429 5.275581 1020.366
2018.01.26 21:00 913 56.33333333 300 3000 8 0 0 -2.8 -3.2 1023.2 815.2 1521 97 -2.8 4.838508 4.971968 1019.886
2018.01.27 00:00 682 53 600 7000 8 0 0 -2.6 -2.9 1024 815.4 1524 98 -2.6 4.920571 5.046379 1020.126
2018.01.27 03:00 359 40.33333333 400 9 0 0 -3 -3.4 1025.1 815.8 1529 97 -3 4.757694 4.898533 1020.606
2018.01.27 06:00 504 46.66666667 600 9 0 0 -1.8 -2 1025.4 816.4 1534 98 -1.8 5.261663 5.35401 1021.325
2018.01.27 09:00 1009 48.66666667 300 9 0 0 -2 -2.3 1024.6 815.4 1525 98 -2 5.174429 5.275581 1020.126
2018.01.27 12:00 1041 45.33333333 200 9 0 0 -3.4 -3.8 1024.8 815.2 1523 97 -3.4 4.599746 4.754548 1019.886
2018.01.27 15:00 424 37.33333333 400 9 0 0 -5 -5.6 1026.5 815.8 1531 95 -5 4.014621 4.215476 1020.606
2018.01.28 00:00 124 52.66666667 600 2000 8 360 2 -7 -7.9 1027.5 815.7 1531 93 -7 3.378984 3.618447 1020.486
2018.01.28 03:00 361 44.33333333 600 4000 8 0 0 -7.6 -8.6 1029.2 816.3 1538 93 -7.6 3.207083 3.454657 1021.205
2018.01.28 06:00 377 46.66666667 100 3000 8 340 2 -5.8 -6.5 1030.4 817.7 1551 94 -5.8 3.748305 3.966898 1022.884
2018.01.28 09:00 487 46.33333333 100 2000 8 350 3 -3.6 -6.5 1029.8 817.7 1550 80 -4.4 3.754577 4.683975 1022.884
2018.01.28 12:00 504 34.33333333 800 9 350 3 -7 -7.9 1031.6 817.7 1552 93 -7 3.378984 3.618447 1022.884
2018.01.28 15:00 477 28.33333333 100 3000 8 0 0 -10.2 -11.4 1034.4 818.5 1562 90 -10.2 2.550723 2.818572 1023.843
2018.01.28 18:00 373 25.33333333 300 4000 8 0 0 -10.6 -11.9 1034.4 819 1566 90 -10.6 2.461448 2.730591 1024.443
2018.01.30 12:00 183 37 2500 10000 6 130 4 -3.4 -18.3 1020.5 811.7 1489 30 -6.8 1.451088 4.754548 1015.688
2018.01.30 15:00 297 40.33333333 600 10000 8 220 4 -7.4 -14 1024.8 813 1506 59 -8.8 2.067532 3.508505 1017.247
2018.01.30 18:00 193 45.33333333 2500 10000 6 140 5 -8.6 -12 1025 813.7 1512 76 -9.2 2.435511 3.196295 1018.087
2018.01.30 21:00 116 47.66666667 2500 10000 6 160 2 -8 -13.9 1023.8 813.6 1509 62 -9.2 2.084079 3.349163 1017.967
2018.01.31 09:00 290 49 2500 10000 0 0 0 4.4 -11.9 1021.4 813.1 1502 29 -1 2.462823 8.360262 1017.367
2018.01.31 12:00 520 47.33333333 2500 10000 0 230 2 -1 -9.400001 1024 813 1505 53 -3.6 3.000642 5.678175 1017.247
2018.01.31 15:00 560 47.33333333 2500 10000 0 170 4 -1.6 -13.2 1024.6 813.5 1510 41 -4.8 2.209541 5.433472 1017.847
2018.01.31 18:00 280 42.33333333 2500 10000 0 110 9 1 -16.9 1023.4 813.9 1511 25 -3.8 1.633755 6.56601 1018.327
2018.01.31 21:00 207 43.66666667 2500 10000 0 120 8 -0.2 -14.7 1018.7 813.5 1501 32 -4.2 1.955226 6.019639 1017.847
2018.02.01 00:00 69 45.33333333 2500 10000 0 0 0 -2.8 -13.4 1022.3 813.7 1508 44 -5.6 2.172908 4.971968 1018.087
2018.02.01 06:00 193 45.66666667 2500 10000 0 120 4 -2.4 -13.8 1024.5 816.3 1532 41 -5.4 2.116169 5.121778 1021.205
2018.02.01 09:00 449 51 2500 10000 0 360 4 2.8 -7.8 1021.9 815.6 1522 45 -1 3.392675 7.468063 1020.366
2018.02.01 12:00 701 51.66666667 2500 10000 0 300 3 -1.8 -5.5 1025.2 815.9 1529 76 -3 4.052756 5.35401 1020.726
2018.02.01 15:00 900 52 300 10000 4 160 4 -2.6 -5.9 1026.7 817 1540 78 -3.6 3.934339 5.046379 1022.045
2018.02.01 18:00 610 52.66666667 2500 10000 0 160 4 -3.6 -11 1028.6 818 1551 56 -5.6 2.635407 4.683975 1023.244
2018.02.01 21:00 412 51.66666667 2500 10000 0 150 5 -3.6 -16.2 1026.5 818 1548 37 -6.6 1.731341 4.683975 1023.244
2018.02.02 00:00 259 52.66666667 2500 10000 0 140 7 -3.6 -17.5 1029.5 818.9 1559 33 -6.8 1.551384 4.683975 1024.323
2018.02.02 03:00 136 52.33333333 2500 10000 0 140 8 -3.4 -20 1030.2 819.2 1563 26 -7 1.255618 4.754548 1024.683
2018.02.02 06:00 347 53 2500 10000 0 120 4 -2 -19.4 1031.4 820.2 1572 25 -6 1.322122 5.275581 1025.882
2018.02.02 09:00 713 52 2500 10000 0 0 0 8 -16 1026.4 819.6 1561 16 0.8 1.757009 10.72035 1025.162
2018.02.02 12:00 684 52 2500 10000 0 0 0 -1 -11.2 1029.7 819.4 1564 46 -4 2.601871 5.678175 1024.923
2018.02.02 15:00 747 52.33333333 2500 10000 0 140 4 -0.4 -14.1 1029.8 819.7 1566 35 -4.2 2.055407 5.932609 1025.282
2018.02.02 18:00 535 52.66666667 2500 10000 0 150 5 -2.2 -13.4 1030.1 819.8 1567 42 -5.2 2.175702 5.198174 1025.402
2018.02.02 21:00 325 51.33333333 2500 10000 0 140 4 -1.4 -14 1024.7 819.1 1555 38 -4.8 2.078688 5.513979 1024.563
[truncated: 272 more rows]
